# Supplementary material for: 1-[1-(Hydroxy­imino)eth­yl]-N-(2-methoxy­phen­yl)cyclo­propane­carboxamide
Source: Acta Crystallogr Sect E Struct Rep Online. 2009 Jun 20;65(Pt 7):o1618. doi: 10.1107/S1600536809022260 (PMC2969475; doi:10.1107/S1600536809022260)
Supplement: Supplementary file 2 [file e-65-o1618-Isup2.hkl]

#
# h,k,l, Fc-squared, Fo-squared, sigma(Fo-squared) and status flag
#
data_I
_shelx_title ' AA in P2(1)/c'
_shelx_refln_list_code          4
_shelx_F_calc_maximum      130.48
_exptl_crystal_F_000       528.00
_reflns_d_resolution_high  0.8087
 
loop_
 _symmetry_equiv_pos_as_xyz
 'x, y, z'
 '-x, y+1/2, -z+1/2'
 '-x, -y, -z'
 'x, -y-1/2, z-1/2'
 
_cell_length_a    16.0620
_cell_length_b     5.4830
_cell_length_c    14.2500
_cell_angle_alpha  90.000
_cell_angle_beta  100.055
_cell_angle_gamma  90.000
 
_shelx_F_squared_multiplier     1.000
 
loop_
 _refln_index_h
 _refln_index_k
 _refln_index_l
 _refln_F_squared_calc
 _refln_F_squared_meas
 _refln_F_squared_sigma
 _refln_observed_status
   1   0   0       57.76       18.98      1.78 o
   2   0   0     5104.85     5335.88     99.86 o
   3   0   0     1475.44     1483.71     21.32 o
   4   0   0     6331.98     6243.17     81.94 o
   5   0   0     1527.06     1485.98     22.62 o
   6   0   0      245.90      251.13      7.13 o
   7   0   0      414.28      379.74      9.14 o
   8   0   0        0.94        2.58      4.34 o
   9   0   0      310.06      320.83     12.85 o
  10   0   0     1006.84      976.57     32.87 o
  11   0   0      418.53      420.69     22.74 o
  12   0   0        6.24       13.01     10.86 o
  13   0   0      290.04      280.36     22.82 o
  14   0   0      255.98      243.83     21.36 o
  15   0   0      120.79       99.37     17.24 o
  16   0   0        0.36       -6.55     10.95 o
  17   0   0       30.32       26.80     14.58 o
  18   0   0        0.43       31.03     14.60 o
  19   0   0        0.00       -9.12     13.36 o
   1   1   0        1.21        4.15      1.40 o
   2   1   0      183.75      193.25      6.29 o
   3   1   0     9587.65    10902.90    114.03 o
   4   1   0     1517.27     1442.89     18.40 o
   5   1   0      138.02      139.57      4.31 o
   6   1   0     1368.05     1330.17     15.79 o
   7   1   0      420.00      435.23      7.83 o
   8   1   0       90.44       67.16      3.89 o
   9   1   0      481.20      441.04      8.52 o
  10   1   0       40.51       46.16      7.62 o
  11   1   0        1.04        7.25      6.87 o
  12   1   0        8.66        3.85      6.97 o
  13   1   0        8.14        3.57      7.95 o
  14   1   0       17.55        8.99      8.10 o
  15   1   0        6.18       15.62      8.60 o
  16   1   0        0.43       -2.29      8.30 o
  17   1   0       31.44       25.23     10.25 o
  18   1   0       82.60       95.71     20.34 o
  19   1   0       15.43       15.41     11.11 o
   0   2   0       72.67       72.12      5.45 o
   1   2   0      237.70      273.80      6.49 o
   2   2   0      123.04      156.64      5.14 o
   3   2   0      336.56      341.39     12.69 o
   4   2   0      117.20      109.06      5.54 o
   5   2   0       87.42       84.54      5.10 o
   6   2   0      568.07      586.59     12.05 o
   7   2   0        2.75        2.19      2.82 o
   8   2   0       24.99       23.77      3.50 o
   9   2   0       92.79      107.87      6.85 o
  10   2   0       28.33       20.74      3.92 o
  11   2   0      110.41      104.34     10.67 o
  12   2   0      112.48      111.13     11.45 o
  13   2   0       55.10       53.62      9.22 o
  14   2   0      105.82       87.16     11.00 o
  15   2   0       34.07       40.88     14.83 o
  16   2   0        0.48        2.78      8.04 o
  17   2   0        0.42       -2.36     15.54 o
  18   2   0        2.80       17.44     10.72 o
   1   3   0      369.99      403.75      9.30 o
   2   3   0      110.13      104.15      5.40 o
   3   3   0       69.92       85.56      5.84 o
   4   3   0      876.73      880.99     16.84 o
   5   3   0       37.03       43.92      5.70 o
   6   3   0      341.83      356.65     10.76 o
   7   3   0       24.27       25.67      4.74 o
   8   3   0      221.98      210.17      8.91 o
   9   3   0       54.84       68.19      7.99 o
  10   3   0      172.00      173.73      7.93 o
  11   3   0        2.91       -4.10      6.29 o
  12   3   0       99.24       89.00     10.73 o
  13   3   0       39.43       45.17     16.19 o
  14   3   0       14.02       16.65     13.12 o
  15   3   0        8.94        9.96     10.46 o
  16   3   0        3.75       16.11      8.61 o
  17   3   0       48.84       48.05     11.50 o
   0   4   0       33.78       37.66      6.34 o
   1   4   0       37.91       44.42      4.80 o
   2   4   0      245.91      236.49      9.77 o
   3   4   0        2.91       -2.91      2.91 o
   4   4   0       61.54       64.55      6.46 o
   5   4   0       84.99       80.93      7.16 o
   6   4   0      338.58      309.75     11.26 o
   7   4   0       88.40       77.40      7.17 o
   8   4   0        4.04       -3.78      4.29 o
   9   4   0        4.07       -2.42      4.40 o
  10   4   0        5.82        4.27      5.28 o
  11   4   0       22.59       38.85      8.53 o
  12   4   0       22.62       41.42     13.42 o
  13   4   0       39.16       44.62      9.76 o
  14   4   0        9.72       29.98      9.58 o
  15   4   0       21.10       38.92     10.27 o
   1   5   0      300.87      253.78     11.18 o
   2   5   0       25.70       29.42      4.81 o
   3   5   0      572.26      512.80     13.19 o
   4   5   0        3.05        6.98      4.19 o
   5   5   0      280.92      238.41     10.64 o
   6   5   0       61.77       61.52      7.10 o
   7   5   0       16.32       19.79      5.35 o
   8   5   0        4.08       13.84      5.36 o
   9   5   0        3.11       -6.06      7.80 o
  10   5   0       26.56       30.19      8.85 o
  11   5   0       16.06       12.90     13.48 o
  12   5   0       45.74       38.73     14.90 o
  13   5   0       19.66       39.09     14.98 o
   0   6   0      589.99      502.78     19.94 o
   1   6   0       21.99       30.20     12.50 o
   2   6   0       97.02      109.31      7.78 o
   3   6   0        4.63        7.60      5.34 o
   4   6   0        8.05       -0.56      9.19 o
   5   6   0       10.70       18.45      6.31 o
   6   6   0        2.31       14.14      5.99 o
   7   6   0        9.58       17.96     11.86 o
   8   6   0        1.49       -4.63      6.06 o
   9   6   0        8.38        1.24      6.51 o
 -19   1   1        0.45       12.64      9.68 o
 -18   1   1        2.54       12.33      8.81 o
 -17   1   1        8.35       12.17      9.05 o
 -16   1   1        0.68        6.89     12.21 o
 -15   1   1        6.58        3.75      7.69 o
 -14   1   1       56.94       70.91     10.35 o
 -13   1   1       89.22       83.24     14.37 o
 -12   1   1      169.80      169.02     12.48 o
 -11   1   1      227.44      217.09     15.51 o
 -10   1   1      314.33      265.64     12.53 o
  -9   1   1        1.68        5.61      3.66 o
  -8   1   1      867.80      818.03     11.43 o
  -7   1   1     1024.81     1068.95     13.44 o
  -6   1   1      907.40      902.36     11.66 o
  -5   1   1      139.06      119.60      4.00 o
  -4   1   1      974.70      914.21     17.39 o
  -3   1   1     2165.63     2264.96     26.68 o
  -2   1   1     2678.45     3082.45     67.41 o
  -1   1   1     4394.28     5123.86     74.14 o
   0   1   1       42.47       47.64      2.21 o
   1   1   1     9006.88    11009.16    149.68 o
   2   1   1     1898.44     2153.29     25.27 o
   3   1   1    17024.87    18622.66    192.12 o
   4   1   1       40.11       55.08      3.44 o
   5   1   1     2386.82     2300.00     24.31 o
   6   1   1     1142.90     1002.55     13.10 o
   7   1   1       85.87       87.40      4.39 o
   8   1   1      112.20      121.12      8.49 o
   9   1   1      610.40      607.90     10.68 o
  10   1   1       40.26       31.70      4.13 o
  11   1   1       85.67       84.22     10.49 o
  12   1   1      164.69      164.65     12.66 o
  13   1   1        0.01       -6.90      6.90 o
  14   1   1       50.83       45.18     10.53 o
  15   1   1      160.01      140.69     13.93 o
  16   1   1        2.72       -2.78      9.47 o
  17   1   1       10.15       -6.29      9.49 o
  18   1   1        0.28        1.87      9.92 o
  19   1   1        0.35        4.17     11.56 o
 -18   2   1        3.97        4.29     10.19 o
 -17   2   1        0.00        5.59      9.61 o
 -16   2   1      142.83      146.19     14.27 o
 -15   2   1       11.90       -0.63     11.39 o
 -14   2   1       40.04       42.30      9.77 o
 -13   2   1       49.62       48.27      9.10 o
 -12   2   1       29.85       34.44      7.93 o
 -11   2   1        0.01       -5.23      5.56 o
 -10   2   1        3.16        9.81      6.48 o
  -9   2   1      493.53      489.85     10.32 o
  -8   2   1       32.52       30.54      3.74 o
  -7   2   1        1.39        2.89      2.91 o
  -6   2   1     1171.36     1280.21     19.63 o
  -5   2   1      144.07      193.20      8.64 o
  -4   2   1      815.99      966.49     15.93 o
  -3   2   1     1107.80     1241.10     18.63 o
  -2   2   1       41.10       45.98      3.34 o
  -1   2   1      963.28     1186.37     15.38 o
   0   2   1      205.23      232.47      8.70 o
   1   2   1     2670.81     3163.56     45.68 o
   2   2   1      696.37      780.12     11.72 o
   3   2   1      131.54      126.57      5.66 o
   4   2   1     3042.96     3259.01     39.49 o
   5   2   1      552.12      568.83     13.55 o
   6   2   1       17.52       16.52      3.46 o
   7   2   1      587.62      570.79     12.15 o
   8   2   1       45.20       47.14      4.26 o
   9   2   1      430.99      400.74      9.52 o
  10   2   1      103.27       93.22      5.91 o
  11   2   1        2.81       -0.66      5.66 o
  12   2   1       50.24       46.27      8.56 o
  13   2   1        2.15       -2.23      6.87 o
  14   2   1       21.60       12.10     17.95 o
  15   2   1       86.74       70.12     11.15 o
  16   2   1        0.58       -6.40      7.92 o
  17   2   1       32.88       51.08     11.38 o
  18   2   1        0.85       -5.43     12.16 o
 -17   3   1        3.92        3.81     14.87 o
 -16   3   1        0.64       -2.42      8.99 o
 -15   3   1       17.11       12.77      9.02 o
 -14   3   1        1.88        6.46      7.97 o
 -13   3   1        0.05        3.68      6.94 o
 -12   3   1        7.66       14.29     11.02 o
 -11   3   1       27.68       36.79      8.27 o
 -10   3   1        4.52        3.47      4.97 o
  -9   3   1       26.47       34.42      5.22 o
  -8   3   1        0.09        1.15      3.56 o
  -7   3   1        3.80       -0.59      3.25 o
  -6   3   1       13.14        5.61      3.63 o
  -5   3   1      171.57      170.25      9.67 o
  -4   3   1       31.80       40.82      4.62 o
  -3   3   1       42.41       56.12      4.38 o
  -2   3   1       48.44       60.01      5.91 o
  -1   3   1      340.86      372.40      9.01 o
   0   3   1       29.86       48.14      4.83 o
   1   3   1       60.69       78.65      4.88 o
   2   3   1      243.58      252.02      7.52 o
   3   3   1      199.99      205.32      6.98 o
   4   3   1       39.85       56.16      7.42 o
   5   3   1      518.99      531.71     12.78 o
   6   3   1       16.73       17.11      4.44 o
   7   3   1        0.52        0.42      3.75 o
   8   3   1       74.87       81.94      6.93 o
   9   3   1      141.92      159.22      8.75 o
  10   3   1        0.08        4.44      4.21 o
  11   3   1        0.20       -6.50      6.50 o
  12   3   1       96.94       97.71     10.89 o
  13   3   1        0.26        9.80      7.41 o
  14   3   1        0.62        2.07      7.16 o
  15   3   1        8.80       10.09      8.12 o
  16   3   1        2.61       18.90     10.18 o
  17   3   1        3.65        8.93      9.23 o
 -15   4   1       20.87       27.47      9.43 o
 -14   4   1       24.54       23.23      9.28 o
 -13   4   1        3.96       20.59     10.48 o
 -12   4   1        2.58        1.45      7.33 o
 -11   4   1       11.50       13.93     10.69 o
 -10   4   1        8.18        0.17      5.87 o
  -9   4   1        0.04        5.00      4.40 o
  -8   4   1       26.81       21.56      7.06 o
  -7   4   1       66.89       74.74      7.20 o
  -6   4   1       38.10       39.43      5.71 o
  -5   4   1      212.91      181.76      8.86 o
  -4   4   1      313.40      267.31     12.64 o
  -3   4   1       44.63       50.48      5.08 o
  -2   4   1      443.35      443.32     12.08 o
  -1   4   1      125.18      126.17      7.52 o
   0   4   1       46.53       53.67      5.87 o
   1   4   1       54.06       63.27      5.45 o
   2   4   1       24.18       20.18      4.17 o
   3   4   1      229.04      208.22     10.59 o
   4   4   1       40.46       53.36      6.25 o
   5   4   1      158.36      134.14      8.18 o
   6   4   1      317.01      288.61     11.31 o
   7   4   1      282.74      259.06     10.82 o
   8   4   1        8.19       12.55      5.17 o
   9   4   1      241.04      241.24     10.62 o
  10   4   1       80.63       78.52      8.10 o
  11   4   1        0.00        4.12     11.04 o
  12   4   1       16.86       32.30      9.12 o
  13   4   1        6.07       13.14      7.48 o
  14   4   1       33.06       33.45     12.91 o
  15   4   1       23.77       31.36      9.53 o
 -13   5   1       69.66       95.40     12.14 o
 -12   5   1        2.58        8.37     12.26 o
 -11   5   1       28.41       39.98     14.84 o
 -10   5   1       34.74       28.92     13.40 o
  -9   5   1        9.34       14.14      6.07 o
  -8   5   1       40.36       48.15      6.62 o
  -7   5   1       30.64       27.60      5.65 o
  -6   5   1        5.73       21.14      6.05 o
  -5   5   1       47.11       50.81     12.48 o
  -4   5   1       23.13       29.60      6.34 o
  -3   5   1      356.33      312.88     15.23 o
  -2   5   1        6.04        7.73      5.63 o
  -1   5   1        6.77        7.57      4.81 o
   0   5   1       42.41       43.17      5.57 o
   1   5   1      123.28      120.57      7.70 o
   2   5   1      168.96      171.47      8.54 o
   3   5   1      331.42      289.35     10.29 o
   4   5   1      105.18      106.38      8.61 o
   5   5   1      277.44      246.56     10.83 o
   6   5   1        2.21       -1.90      3.97 o
   7   5   1        9.35       14.92      6.95 o
   8   5   1       29.56       13.81      5.61 o
   9   5   1        0.08       -7.17      7.17 o
  10   5   1        0.81       -2.00      5.94 o
  11   5   1        1.14        4.60     12.28 o
  12   5   1       13.75       43.29     15.24 o
  -9   6   1       10.05       33.79     18.16 o
  -8   6   1       29.79       46.84      8.63 o
  -7   6   1        7.35       27.30      7.42 o
  -6   6   1        2.73       23.72      4.93 o
  -5   6   1       23.91       43.79     11.49 o
  -4   6   1        2.31       26.87      9.58 o
  -3   6   1        1.88        2.79      5.16 o
  -2   6   1      131.27      150.00      8.13 o
  -1   6   1       25.39       35.29      7.45 o
   0   6   1       48.55       63.66     10.06 o
   1   6   1        1.50       15.79      7.32 o
   2   6   1      245.86      195.45      9.54 o
   3   6   1        0.01       -0.27      5.81 o
   4   6   1       68.58       76.34      8.06 o
   5   6   1       65.42       66.94      9.95 o
   6   6   1        6.46        9.39      5.02 o
   7   6   1        0.79        5.72      5.05 o
   8   6   1       57.19       56.31      7.86 o
 -19   0   2        2.32        4.45     13.63 o
 -18   0   2       31.04        3.87     12.02 o
 -17   0   2       17.73       17.63     13.14 o
 -16   0   2      148.26      130.03     18.77 o
 -15   0   2        0.85        6.10     11.38 o
 -14   0   2       16.01       17.46     12.54 o
 -13   0   2        3.33       -6.16      9.56 o
 -12   0   2      114.42      102.35     15.07 o
 -11   0   2       16.92       12.22      9.40 o
 -10   0   2        0.15       -1.29      7.28 o
  -9   0   2     1259.48     1319.93     37.62 o
  -8   0   2      104.91      120.26     11.68 o
  -7   0   2     3633.39     3557.82     74.96 o
  -6   0   2      477.24      428.62     16.30 o
  -5   0   2     9236.40     8793.15    165.14 o
  -4   0   2       26.93       42.47      5.97 o
  -3   0   2        0.78       -1.84      1.84 o
  -2   0   2       39.95       44.25      2.30 o
  -1   0   2     5667.59     5375.36    141.49 o
   0   0   2     3095.94     3128.62     41.64 o
   1   0   2     3972.51     3821.85     70.79 o
   2   0   2     1514.52     1389.29     20.57 o
   3   0   2     3344.64     3231.62     44.31 o
   4   0   2     5036.04     4896.03     65.75 o
   5   0   2        9.15        5.87      3.48 o
   6   0   2      910.89      968.73     18.10 o
   7   0   2      599.61      596.74     14.02 o
   8   0   2      735.89      742.19     17.08 o
   9   0   2       47.43       46.49      5.82 o
  10   0   2        0.40       -3.93      4.48 o
  11   0   2        0.67        0.69      9.58 o
  12   0   2      270.23      238.19     19.80 o
  13   0   2      232.21      197.80     20.44 o
  14   0   2       41.91       48.27     14.81 o
  15   0   2        3.89      -10.03     12.77 o
  16   0   2       21.79       -6.64     14.08 o
  17   0   2        4.03       24.31     17.16 o
  18   0   2       51.41       47.09     18.59 o
  19   0   2        0.90      -15.18     15.18 o
 -19   1   2       21.59       33.10     11.38 o
 -18   1   2       10.80       17.04     11.31 o
 -17   1   2       85.62       90.77     12.43 o
 -16   1   2       21.30       27.50      9.42 o
 -15   1   2       41.68       46.26      9.62 o
 -14   1   2       95.02      118.05     11.91 o
 -13   1   2        0.61       -6.94      6.94 o
 -12   1   2      119.43      126.79     11.41 o
 -11   1   2       15.45       24.92      7.14 o
 -10   1   2        9.56       10.95      5.88 o
  -9   1   2      332.89      298.16     12.12 o
  -8   1   2      143.17      117.09      6.41 o
  -7   1   2      567.78      551.58      9.42 o
  -6   1   2      891.28      821.21     12.84 o
  -5   1   2      297.25      258.20     11.30 o
  -4   1   2      506.13      471.82      6.48 o
  -3   1   2     4017.79     4060.26     45.60 o
  -2   1   2      944.51      923.95     13.65 o
  -1   1   2     3177.29     3566.96     30.72 o
   0   1   2        0.92        1.27      1.32 o
   1   1   2        0.01       -1.27      1.27 o
   2   1   2    10453.50    11108.34    116.11 o
   3   1   2    10156.06    10427.48    109.46 o
   4   1   2     1535.80     1560.20     20.23 o
   5   1   2      114.01      119.85      5.31 o
   6   1   2       38.92       45.25      3.52 o
   7   1   2     1075.46      990.76     13.83 o
   8   1   2      384.75      317.20      7.73 o
   9   1   2      137.07      127.28      5.86 o
  10   1   2      251.03      257.37      8.23 o
  11   1   2      112.58       93.91     10.17 o
  12   1   2       16.55       14.55      7.70 o
  13   1   2       53.11       41.88     12.18 o
  14   1   2        8.94       18.16      9.00 o
  15   1   2       21.63        8.73      9.55 o
  16   1   2        2.03        0.61     10.03 o
  17   1   2       22.66       14.37     10.97 o
  18   1   2       30.57       28.77     20.22 o
 -18   2   2        0.40      -12.11     12.11 o
 -17   2   2       16.78       14.22     10.81 o
 -16   2   2        0.10       10.72      8.52 o
 -15   2   2       10.23       10.02      7.82 o
 -14   2   2       29.37       37.26      8.77 o
 -13   2   2        0.32       -6.07      6.07 o
 -12   2   2       58.06       47.57      8.41 o
 -11   2   2        0.30       -0.07      5.82 o
 -10   2   2       72.17       86.74     19.92 o
  -9   2   2       84.23       82.88      5.02 o
  -8   2   2      850.15      806.88     13.41 o
  -7   2   2        3.88        1.93      3.02 o
  -6   2   2      785.89      827.54     12.14 o
  -5   2   2       30.48       34.84      3.85 o
  -4   2   2     1479.83     1652.12     31.36 o
  -3   2   2       48.20       52.07      4.19 o
  -2   2   2      515.79      603.52     11.13 o
  -1   2   2        1.13       -0.75      1.70 o
   0   2   2      695.84      784.94     16.42 o
   1   2   2       54.84       57.28      3.53 o
   2   2   2      202.58      214.45      5.88 o
   3   2   2      207.01      246.25      7.61 o
   4   2   2      438.94      466.59     10.40 o
   5   2   2      952.97      971.70     21.81 o
   6   2   2     2250.96     2245.44     30.09 o
   7   2   2      682.94      665.07     13.48 o
   8   2   2        8.09        9.98      3.51 o
   9   2   2       26.04       25.07      4.44 o
  10   2   2       65.97       72.17      5.86 o
  11   2   2      105.39       94.34      9.99 o
  12   2   2      181.86      167.34     12.42 o
  13   2   2       43.85       32.83      8.73 o
  14   2   2        2.07        3.76      9.73 o
  15   2   2        8.30       11.83     10.34 o
  16   2   2       19.92        5.07     17.09 o
  17   2   2        0.35        1.88     18.64 o
  18   2   2        7.32        4.17     11.16 o
 -17   3   2        4.86       16.90     10.05 o
 -16   3   2        1.14       -8.22      8.22 o
 -15   3   2        2.03        7.01      8.44 o
 -14   3   2        8.34       15.86      8.84 o
 -13   3   2      111.42      105.28     15.48 o
 -12   3   2       84.46       75.17     10.02 o
 -11   3   2      328.05      309.83     15.42 o
 -10   3   2       20.27       20.61      7.01 o
  -9   3   2        2.05        0.56      4.21 o
  -8   3   2        4.33       10.32      4.03 o
  -7   3   2       18.78       26.36      5.47 o
  -6   3   2        1.28       -2.02      3.08 o
  -5   3   2      494.15      501.59     15.49 o
  -4   3   2      109.21      115.49     14.06 o
  -3   3   2     1761.49     1946.48     29.11 o
  -2   3   2      165.62      142.56      6.15 o
  -1   3   2     2483.25     2993.86     29.87 o
   0   3   2      235.17      236.19      7.40 o
   1   3   2       18.83       31.31      3.75 o
   2   3   2       13.71       10.74      3.03 o
   3   3   2      571.74      544.78     12.98 o
   4   3   2      143.24      126.46      6.74 o
   5   3   2       13.87       13.08      3.95 o
   6   3   2       54.42       58.03      5.83 o
   7   3   2      542.45      545.57     13.78 o
   8   3   2      205.48      181.35      8.71 o
   9   3   2      665.65      637.81     15.73 o
  10   3   2      819.39      775.07     15.51 o
  11   3   2      116.59      107.76     14.00 o
  12   3   2       66.56       67.98     14.94 o
  13   3   2       75.33       80.80     19.35 o
  14   3   2       25.22       29.72     14.56 o
  15   3   2       12.85       17.48      8.79 o
  16   3   2       10.17       18.31      9.44 o
 -16   4   2        1.27        5.65     14.07 o
 -15   4   2       15.16       15.42      9.36 o
 -14   4   2        6.63       11.85      8.85 o
 -13   4   2       20.41       16.31      9.39 o
 -12   4   2        4.21       16.37      8.32 o
 -11   4   2        2.94       13.52      7.24 o
 -10   4   2       50.56       48.72     12.86 o
  -9   4   2       79.36       63.25      8.06 o
  -8   4   2      198.39      181.08     15.18 o
  -7   4   2       39.61       36.62      6.89 o
  -6   4   2        4.28        3.03      7.06 o
  -5   4   2        0.46       -3.83      4.27 o
  -4   4   2      397.29      360.16     11.79 o
  -3   4   2        1.34       -2.99      2.99 o
  -2   4   2      141.06      149.19      7.18 o
  -1   4   2        0.00       -2.94      2.94 o
   0   4   2       39.73       43.21      4.93 o
   1   4   2       33.53       37.24      4.74 o
   2   4   2      278.48      267.57      8.98 o
   3   4   2       63.15       62.81      5.61 o
   4   4   2      115.70      113.42      8.00 o
   5   4   2       91.11      113.52      8.28 o
   6   4   2     1208.48     1184.03     23.21 o
   7   4   2      277.97      284.16     11.41 o
   8   4   2      329.11      288.60     11.57 o
   9   4   2       74.22       82.83      7.92 o
  10   4   2        0.21        0.76      4.85 o
  11   4   2       23.44       11.55     11.44 o
  12   4   2       21.59       48.89     22.60 o
  13   4   2        0.60       12.62      7.71 o
  14   4   2        1.45        8.37      7.13 o
  15   4   2       12.46       34.03      9.72 o
 -13   5   2       10.52       39.38      9.67 o
 -12   5   2       43.79       61.73     10.05 o
 -11   5   2       16.14       14.30     12.24 o
 -10   5   2        0.24       -7.28     10.71 o
  -9   5   2        2.03       19.33     21.50 o
  -8   5   2        0.26       12.87      4.06 o
  -7   5   2       21.55       34.51      5.22 o
  -6   5   2        0.06        7.86      6.19 o
  -5   5   2        4.84       17.13      6.00 o
  -4   5   2      113.10      128.78     12.40 o
  -3   5   2        0.77       -2.38      3.37 o
  -2   5   2      180.03      165.19      8.04 o
  -1   5   2       76.44       79.84      6.75 o
   0   5   2       16.02       20.17      4.70 o
   1   5   2      110.36      126.73      7.88 o
   2   5   2        1.06        1.87      3.55 o
   3   5   2       86.89       90.26      9.02 o
   4   5   2      116.19      108.27      8.70 o
   5   5   2      109.66      102.30      8.56 o
   6   5   2       10.49       15.37      5.28 o
   7   5   2        1.80        3.79      4.95 o
   8   5   2        5.89        0.35      5.42 o
   9   5   2        2.41       12.53      6.11 o
  10   5   2       55.98       38.30      7.58 o
  11   5   2        0.20       12.39     12.13 o
  12   5   2        0.49       12.90     12.78 o
  -9   6   2        3.71       16.89      5.76 o
  -8   6   2        1.31       18.40     10.32 o
  -7   6   2       36.27       49.06      7.09 o
  -6   6   2        3.67       11.80     13.34 o
  -5   6   2       41.67       77.10     14.19 o
  -4   6   2       26.44       42.91      6.95 o
  -3   6   2       49.68       58.24      8.02 o
  -2   6   2        0.24        0.30      5.00 o
  -1   6   2       85.91       88.21      8.08 o
   0   6   2       55.76       53.94      6.99 o
   1   6   2       10.86       15.86      4.60 o
   2   6   2        3.78        9.94      3.79 o
   3   6   2        4.65       11.67      4.56 o
   4   6   2       29.06       27.49      6.30 o
   5   6   2        5.24        7.06      5.62 o
   6   6   2       11.50       11.33      6.35 o
   7   6   2        0.01        2.80      5.37 o
   8   6   2        3.70        6.58      6.44 o
 -19   1   3        0.57       -1.33     16.71 o
 -18   1   3       36.56       46.24     17.49 o
 -17   1   3       40.06       44.20     13.45 o
 -16   1   3       34.40       37.30     15.45 o
 -15   1   3       11.24       15.05      8.46 o
 -14   1   3      182.97      178.90     16.20 o
 -13   1   3        0.03       -6.80      6.80 o
 -12   1   3       21.50       25.63      7.74 o
 -11   1   3        7.18        2.73      6.19 o
 -10   1   3       15.98       15.85      6.21 o
  -9   1   3       56.97       51.19      6.63 o
  -8   1   3      162.86      163.28      5.99 o
  -7   1   3      418.50      454.86      9.43 o
  -6   1   3      491.91      520.74      7.38 o
  -5   1   3       63.45       75.75      3.78 o
  -4   1   3      269.61      243.77      4.61 o
  -3   1   3      357.62      349.57      4.97 o
  -2   1   3     1809.06     1778.37     16.97 o
  -1   1   3        0.38       -0.61      1.42 o
   0   1   3      265.14      250.70      6.29 o
   1   1   3     3119.18     3262.01     28.67 o
   2   1   3      575.94      528.52      9.23 o
   3   1   3      281.41      241.84      6.60 o
   4   1   3      337.51      341.39      8.02 o
   5   1   3       36.17       23.40      3.78 o
   6   1   3      566.02      571.15      9.97 o
   7   1   3      127.40      114.18      5.40 o
   8   1   3      619.75      558.49     10.61 o
   9   1   3        2.57       -0.13      3.51 o
  10   1   3       75.11       69.95      5.64 o
  11   1   3      286.49      272.31     14.42 o
  12   1   3        1.47       -3.10      7.11 o
  13   1   3       55.00       55.05     16.32 o
  14   1   3       60.32       60.56     11.13 o
  15   1   3        6.98        1.94      9.69 o
  16   1   3       39.71       48.40     12.21 o
  17   1   3        1.50       12.16     11.24 o
  18   1   3        0.26       -2.47     11.83 o
 -18   2   3        8.38       20.70     12.97 o
 -17   2   3       19.20        9.14      8.41 o
 -16   2   3        7.79        6.79      7.73 o
 -15   2   3        2.39       -4.20     15.50 o
 -14   2   3       54.94       45.07     13.62 o
 -13   2   3        1.45        8.55      7.14 o
 -12   2   3        0.16        1.36      6.59 o
 -11   2   3       95.77      109.39     10.07 o
 -10   2   3      288.88      285.73     12.99 o
  -9   2   3      227.22      216.00      6.06 o
  -8   2   3       68.90       71.92      4.04 o
  -7   2   3       46.55       50.83      3.41 o
  -6   2   3       98.09       97.91      4.61 o
  -5   2   3      114.60      127.61      4.89 o
  -4   2   3     2192.16     2415.66     30.21 o
  -3   2   3      929.92     1098.72     31.57 o
  -2   2   3       35.14       46.54      2.87 o
  -1   2   3       36.48       42.65      3.13 o
   0   2   3     1815.05     2032.39     31.69 o
   1   2   3      751.38      822.00     15.68 o
   2   2   3     4143.46     4725.29     47.50 o
   3   2   3      191.14      245.97      7.53 o
   4   2   3      371.57      323.68      8.86 o
   5   2   3      252.54      248.72      8.19 o
   6   2   3      770.72      769.72     14.78 o
   7   2   3      640.60      664.48     13.87 o
   8   2   3      145.08      150.02      6.90 o
   9   2   3        3.39       -1.30      3.77 o
  10   2   3      385.75      359.25     10.22 o
  11   2   3      524.70      473.89     24.54 o
  12   2   3        3.26        0.12      6.47 o
  13   2   3      104.67      101.63     18.91 o
  14   2   3       44.27       56.92     10.80 o
  15   2   3        0.63       -0.07      8.58 o
  16   2   3       18.03       28.88     12.24 o
  17   2   3        3.73        0.69     10.66 o
 -17   3   3        0.02       -4.55     12.79 o
 -16   3   3        0.07       -4.62      6.43 o
 -15   3   3        1.17        6.91      7.14 o
 -14   3   3       12.56       12.46      7.40 o
 -13   3   3       26.67       22.35      8.05 o
 -12   3   3       11.91        6.51      6.52 o
 -11   3   3        4.29        2.68      5.87 o
 -10   3   3        2.54        3.13      5.82 o
  -9   3   3       20.66       12.88      3.89 o
  -8   3   3       23.70       33.76      4.93 o
  -7   3   3       27.14       33.30      4.85 o
  -6   3   3        0.54        0.02      3.16 o
  -5   3   3        9.69       10.91      3.58 o
  -4   3   3      478.03      463.72     11.99 o
  -3   3   3      203.22      233.22     10.56 o
  -2   3   3        0.01       -2.10      2.10 o
  -1   3   3       83.83       97.47      5.01 o
   0   3   3       60.87       84.59      5.07 o
   1   3   3      110.78      108.88      5.42 o
   2   3   3      119.61      114.74      5.65 o
   3   3   3       41.33       46.28      4.20 o
   4   3   3        3.44        1.27      3.26 o
   5   3   3       59.10       51.23      5.71 o
   6   3   3      513.81      418.57     12.12 o
   7   3   3      153.47      149.63      8.77 o
   8   3   3       13.94       19.31      5.98 o
   9   3   3      102.86      118.10     10.09 o
  10   3   3       35.44       38.88      5.58 o
  11   3   3        7.74        2.47      6.77 o
  12   3   3       32.07       47.58      9.42 o
  13   3   3       13.22       12.83      8.12 o
  14   3   3       17.19       23.83      9.20 o
  15   3   3        0.00        2.54     13.50 o
  16   3   3        5.26       11.56     10.02 o
 -16   4   3        0.53       13.03     20.30 o
 -15   4   3        0.04       -1.37     16.66 o
 -14   4   3        0.47       -4.14      8.21 o
 -13   4   3        8.47       20.64      8.55 o
 -12   4   3        0.96        4.38     16.95 o
 -11   4   3        5.27       16.07      7.50 o
 -10   4   3        6.11        8.63      5.87 o
  -9   4   3        0.04        8.12      3.70 o
  -8   4   3        0.18        4.02      5.28 o
  -7   4   3        8.66        2.50      4.10 o
  -6   4   3       29.41       21.97      5.21 o
  -5   4   3       22.00       22.49      5.00 o
  -4   4   3      109.07      116.61      8.05 o
  -3   4   3      166.10      153.51      7.27 o
  -2   4   3       14.11        9.46      4.26 o
  -1   4   3       37.79       31.89      6.38 o
   0   4   3      344.64      298.23      9.41 o
   1   4   3       13.83       17.15      4.00 o
   2   4   3      148.32      136.79      7.17 o
   3   4   3       44.71       48.65      5.28 o
   4   4   3      259.35      252.57     10.43 o
   5   4   3       69.24       72.93      7.17 o
   6   4   3        4.87        5.16      4.89 o
   7   4   3      267.65      239.25     12.97 o
   8   4   3        3.53        5.97      7.72 o
   9   4   3       18.29       14.33      6.91 o
  10   4   3       48.47       60.29      7.67 o
  11   4   3       71.89       64.74     15.01 o
  12   4   3       21.71       23.64     11.83 o
  13   4   3       34.76       38.94      8.54 o
  14   4   3        0.01        5.27      7.54 o
 -13   5   3        0.02        7.98      8.23 o
 -12   5   3       39.29       68.35     11.03 o
 -11   5   3       10.56       11.04     11.90 o
 -10   5   3       20.07       34.01     14.54 o
  -9   5   3       11.60       18.43      4.82 o
  -8   5   3        1.01        8.10     13.94 o
  -7   5   3        5.14       12.54      6.56 o
  -6   5   3        8.66        8.16      5.01 o
  -5   5   3        9.79       13.44      5.33 o
  -4   5   3        1.88        7.05      5.90 o
  -3   5   3        2.38       12.12      4.20 o
  -2   5   3       29.38       31.33      5.30 o
  -1   5   3       75.10       86.39      6.98 o
   0   5   3      185.69      170.37      8.36 o
   1   5   3      188.36      178.44      8.40 o
   2   5   3        0.00       -1.47      3.06 o
   3   5   3       26.29       19.57      5.45 o
   4   5   3       24.38       27.65      6.07 o
   5   5   3       97.39       98.38      8.65 o
   6   5   3        1.70       -1.27      4.81 o
   7   5   3        0.05       -1.61      5.05 o
   8   5   3        4.27        1.44      7.95 o
   9   5   3       55.45       46.01     14.33 o
  10   5   3        0.65       -1.22      8.52 o
  11   5   3       77.70      113.61     18.77 o
  12   5   3       43.02       39.89     14.69 o
  -9   6   3       14.87       20.75      5.81 o
  -8   6   3       16.92       31.67      7.53 o
  -7   6   3        0.61        9.76     15.14 o
  -6   6   3       20.68       32.25      9.25 o
  -5   6   3       14.70       24.87     10.36 o
  -4   6   3        8.60        6.66      5.91 o
  -3   6   3       10.05       11.08      6.03 o
  -2   6   3        1.15        6.35      4.78 o
  -1   6   3       76.48       62.32      7.23 o
   0   6   3        8.25        9.86      5.03 o
   1   6   3        5.12       14.87      4.97 o
   2   6   3        0.02        4.26      4.00 o
   3   6   3       39.29       34.83      5.99 o
   4   6   3        4.78        4.40      4.68 o
   5   6   3       22.75       20.70      5.93 o
   6   6   3       15.50       12.30      5.65 o
   7   6   3        0.12        2.86      5.94 o
 -19   0   4        0.65       -6.66     10.74 o
 -18   0   4       11.96       -4.08     11.27 o
 -17   0   4      200.57      227.17     22.46 o
 -16   0   4        7.58        6.91     12.65 o
 -15   0   4      365.03      347.03     24.37 o
 -14   0   4      857.87      865.61     35.49 o
 -13   0   4      167.68      149.31     17.56 o
 -12   0   4      147.42      135.03     16.36 o
 -11   0   4      145.67      149.89     15.91 o
 -10   0   4      209.76      189.25     15.07 o
  -9   0   4      453.47      417.65     19.15 o
  -8   0   4      485.97      446.48     18.64 o
  -7   0   4       45.93       56.71      8.35 o
  -6   0   4     1307.19     1248.73     31.11 o
  -5   0   4      182.40      179.84      5.46 o
  -4   0   4       39.20       41.04      3.16 o
  -3   0   4     1534.03     1414.63     17.96 o
  -2   0   4     2133.81     1868.06     25.47 o
  -1   0   4     5100.89     4989.94     96.19 o
   0   0   4      133.45      105.63      6.27 o
   1   0   4      131.56      131.84     10.29 o
   2   0   4      766.75      766.02     14.31 o
   3   0   4      158.31      132.35     10.43 o
   4   0   4       81.64       93.70      6.11 o
   5   0   4      174.14      142.23      7.77 o
   6   0   4     1070.26     1092.15     21.16 o
   7   0   4      816.18      903.07     19.50 o
   8   0   4       21.70       26.51      5.93 o
   9   0   4       30.27       25.11      6.56 o
  10   0   4      265.22      243.80     11.97 o
  11   0   4       15.69       16.67      6.80 o
  12   0   4      168.58      169.46     18.89 o
  13   0   4      148.84      137.38     18.57 o
  14   0   4       49.71       48.44     16.06 o
  15   0   4       54.65       35.73     16.75 o
  16   0   4        2.13      -10.48     14.30 o
  17   0   4       80.22      109.74     22.07 o
  18   0   4        1.88        3.54     17.65 o
 -19   1   4        8.76        8.13      9.46 o
 -18   1   4        0.15        3.77     19.14 o
 -17   1   4       77.84       86.64     12.02 o
 -16   1   4       11.96       16.51      8.91 o
 -15   1   4       12.97       15.51      8.46 o
 -14   1   4        8.70        8.75      7.97 o
 -13   1   4        1.55        4.62      9.88 o
 -12   1   4        0.47       -5.83      6.43 o
 -11   1   4       17.88       12.43      6.63 o
 -10   1   4        0.11       -4.32      5.22 o
  -9   1   4      115.13      112.09      8.51 o
  -8   1   4      278.77      218.87      5.19 o
  -7   1   4      808.68      810.93     10.21 o
  -6   1   4       23.65       24.38      2.46 o
  -5   1   4     2658.68     2737.73     25.09 o
  -4   1   4       77.79       74.78      2.89 o
  -3   1   4        0.00       -0.34      1.35 o
  -2   1   4      632.69      576.39     12.84 o
  -1   1   4       97.26      114.56      3.75 o
   0   1   4       64.27       64.33      3.44 o
   1   1   4     2406.25     2463.33     22.80 o
   2   1   4        6.83        6.53      2.86 o
   3   1   4      408.98      407.90      8.73 o
   4   1   4     1223.02     1245.61     18.06 o
   5   1   4     1181.82     1132.76     17.44 o
   6   1   4       62.20       69.19      4.57 o
   7   1   4       69.78       66.31      4.88 o
   8   1   4       35.13       33.61      4.36 o
   9   1   4       39.58       41.49      4.94 o
  10   1   4       17.35       16.54      4.57 o
  11   1   4        1.64        3.43      4.47 o
  12   1   4       32.22       26.13     10.18 o
  13   1   4       18.43       15.82      8.94 o
  14   1   4       40.13       48.92     11.03 o
  15   1   4       66.45       58.81     12.37 o
  16   1   4       35.18       41.97     11.96 o
  17   1   4        3.98       -0.23     10.85 o
  18   1   4        0.14       -1.64     11.27 o
 -18   2   4        3.39       20.37     10.40 o
 -17   2   4        6.38        0.04      8.05 o
 -16   2   4       12.29        8.29      7.89 o
 -15   2   4        6.87       -0.90      7.74 o
 -14   2   4       18.79        8.89      7.81 o
 -13   2   4        3.70       10.48      7.26 o
 -12   2   4       21.76       20.80      5.75 o
 -11   2   4       17.69       23.82      5.15 o
 -10   2   4       48.17       62.04      6.20 o
  -9   2   4        1.23        1.84      2.68 o
  -8   2   4      196.41      213.31      5.94 o
  -7   2   4        0.23        0.64      2.16 o
  -6   2   4        1.55       -0.64      2.28 o
  -5   2   4      723.83      803.01     12.03 o
  -4   2   4       12.21       15.07      2.39 o
  -3   2   4        0.02       -1.77      1.77 o
  -2   2   4     1676.22     1876.39     19.42 o
  -1   2   4       35.84       49.40      4.94 o
   0   2   4      539.79      542.00      8.59 o
   1   2   4     1037.32     1166.17     13.67 o
   2   2   4       22.86       32.94      3.27 o
   3   2   4      378.36      399.34     13.54 o
   4   2   4      780.55      740.08     14.71 o
   5   2   4     2327.42     2207.00     30.03 o
   6   2   4       26.74       34.25      4.85 o
   7   2   4       19.81       17.56      4.86 o
   8   2   4        0.59        0.54      3.80 o
   9   2   4      299.13      251.39      8.94 o
  10   2   4        0.32       -2.09      4.21 o
  11   2   4       10.45       22.44      5.34 o
  12   2   4       45.53       42.13     17.54 o
  13   2   4       14.90        7.54     13.66 o
  14   2   4       58.57       61.81     11.09 o
  15   2   4       12.32       20.90     10.09 o
  16   2   4        8.78        7.83     10.45 o
  17   2   4        8.96       -4.97     10.59 o
 -17   3   4        6.46       23.15     10.86 o
 -16   3   4        0.34        1.73     10.52 o
 -15   3   4        9.21       -4.10      6.88 o
 -14   3   4       12.19       20.80      8.19 o
 -13   3   4       71.53       79.08     10.57 o
 -12   3   4       29.96       17.03      7.16 o
 -11   3   4      109.73      104.14     10.45 o
 -10   3   4        5.55       12.41      6.52 o
  -9   3   4       12.42       24.45      4.20 o
  -8   3   4      211.80      206.03      7.69 o
  -7   3   4      100.03      100.20      6.82 o
  -6   3   4       66.77       53.93      5.40 o
  -5   3   4      300.43      294.14      9.72 o
  -4   3   4       78.58       84.87      5.24 o
  -3   3   4       67.14       87.89      5.17 o
  -2   3   4     1707.97     1888.68     21.30 o
  -1   3   4      508.36      533.07      9.42 o
   0   3   4      251.49      260.05      6.47 o
   1   3   4        1.70       -2.39      2.39 o
   2   3   4       14.62       11.01      3.04 o
   3   3   4      464.72      447.19     10.30 o
   4   3   4      447.51      424.14     11.82 o
   5   3   4      686.45      702.48     15.74 o
   6   3   4      207.94      222.77      9.60 o
   7   3   4      342.88      319.46     11.26 o
   8   3   4      799.40      739.05     17.29 o
   9   3   4        0.60        6.10      5.40 o
  10   3   4      230.56      234.61      9.36 o
  11   3   4       19.36       31.99      5.83 o
  12   3   4        7.99        7.43      9.06 o
  13   3   4        0.74        2.15      7.66 o
  14   3   4       29.73       28.47      9.53 o
  15   3   4       17.98       24.22     10.37 o
  16   3   4        9.96       12.41     10.26 o
 -15   4   4        1.11       -5.86      6.81 o
 -14   4   4        2.18       30.53      8.04 o
 -13   4   4        0.16       -5.87      6.24 o
 -12   4   4        6.35       10.23      6.47 o
 -11   4   4       55.72       59.53     11.42 o
 -10   4   4      138.14      158.16     12.11 o
  -9   4   4        9.33        6.69      5.08 o
  -8   4   4       69.84       68.99      6.83 o
  -7   4   4        2.20        7.02      4.18 o
  -6   4   4       93.92       92.43     12.55 o
  -5   4   4       25.49       26.69      4.46 o
  -4   4   4       20.82       19.09      4.74 o
  -3   4   4       22.09       16.33      4.16 o
  -2   4   4       65.45       59.85      5.87 o
  -1   4   4       50.25       54.23      5.42 o
   0   4   4        0.25       -1.84      4.94 o
   1   4   4      314.00      299.54      9.60 o
   2   4   4      110.73      112.66      6.87 o
   3   4   4       24.20       27.33      4.63 o
   4   4   4      248.10      237.94     10.53 o
   5   4   4       20.51       29.43      5.58 o
   6   4   4       15.08       10.47      4.82 o
   7   4   4      130.17      137.68      9.37 o
   8   4   4       93.92      106.57      8.69 o
   9   4   4       16.74        5.70      5.40 o
  10   4   4       11.54       24.22      6.72 o
  11   4   4       15.26       16.60     11.27 o
  12   4   4        9.65       22.24      8.20 o
  13   4   4        0.47       15.08      8.46 o
  14   4   4       12.70       10.58      8.95 o
 -13   5   4        6.68        5.03     12.91 o
 -12   5   4        3.57       23.89      8.35 o
 -11   5   4       17.58       53.51     19.93 o
 -10   5   4        8.33        1.95     11.77 o
  -9   5   4        3.82       11.54      6.76 o
  -8   5   4        2.24        6.62      5.95 o
  -7   5   4       19.01       17.51      7.84 o
  -6   5   4        4.59        7.11      4.84 o
  -5   5   4       52.16       53.30      7.27 o
  -4   5   4        3.17       -1.76      4.42 o
  -3   5   4        1.43        1.59      3.78 o
  -2   5   4       40.28       42.00      5.64 o
  -1   5   4        0.77        2.99      3.89 o
   0   5   4       56.17       55.99      6.20 o
   1   5   4        5.56        6.58      3.76 o
   2   5   4        1.92        3.15      3.73 o
   3   5   4       20.61       19.35      4.72 o
   4   5   4       20.32       20.64      5.65 o
   5   5   4        0.10        5.24      6.27 o
   6   5   4        1.73       -0.07      5.08 o
   7   5   4        9.21        7.87      6.82 o
   8   5   4        0.00       -5.60      5.60 o
   9   5   4       24.42       21.50      6.95 o
  10   5   4       27.18       22.95      7.01 o
  -8   6   4        6.30       31.67      9.16 o
  -7   6   4        2.34        1.76     12.68 o
  -6   6   4        3.06       16.18      8.16 o
  -5   6   4        0.37       -4.28      6.18 o
  -4   6   4        0.04       -3.25      5.41 o
  -3   6   4        0.62       -3.70      5.49 o
  -2   6   4      109.59       98.48     10.25 o
  -1   6   4        0.07       -0.29      5.81 o
   0   6   4        1.11       -1.25      5.82 o
   1   6   4        4.18        3.59      7.91 o
   2   6   4        4.65        2.36      4.54 o
   3   6   4        6.57       12.44      7.80 o
   4   6   4        7.89       26.99      7.47 o
   5   6   4       10.22       21.21     14.66 o
   6   6   4       28.44       36.25     11.06 o
   7   6   4       23.74       28.87     11.36 o
 -19   1   5        2.55        9.95      9.27 o
 -18   1   5        0.07       12.24     12.37 o
 -17   1   5        0.57       11.24      8.17 o
 -16   1   5        3.35        4.89     14.02 o
 -15   1   5      266.10      260.83     15.20 o
 -14   1   5       80.87       81.49     10.41 o
 -13   1   5       25.83       21.03      8.41 o
 -12   1   5      267.38      245.28     13.72 o
 -11   1   5      305.86      274.04     10.98 o
 -10   1   5       47.15       60.03      6.10 o
  -9   1   5       48.32       70.55      5.82 o
  -8   1   5       49.95       47.65      3.34 o
  -7   1   5      191.04      156.16      6.62 o
  -6   1   5      296.83      305.35      5.57 o
  -5   1   5      178.32      168.97      4.23 o
  -4   1   5       40.15       32.61      2.29 o
  -3   1   5       16.14       19.64      1.89 o
  -2   1   5        0.02       -0.63      1.76 o
  -1   1   5        0.26       -0.39      1.92 o
   0   1   5       85.62       82.10      3.95 o
   1   1   5     1288.16     1367.64     14.37 o
   2   1   5        1.60        0.07      2.33 o
   3   1   5       19.34       18.41      3.41 o
   4   1   5      348.35      311.83      8.64 o
   5   1   5      142.19      105.23      6.31 o
   6   1   5      411.47      429.43      9.37 o
   7   1   5      639.72      662.82     12.52 o
   8   1   5       35.49       44.77      5.07 o
   9   1   5        6.45        6.13      4.33 o
  10   1   5       80.33       92.36      6.78 o
  11   1   5       13.65       17.58      5.23 o
  12   1   5        0.00       -5.02      7.48 o
  13   1   5       17.68        2.24      8.51 o
  14   1   5        0.08       11.55      9.83 o
  15   1   5        0.59       -1.04      9.94 o
  16   1   5        0.62       -2.65     10.35 o
  17   1   5       36.26       39.88     13.06 o
 -18   2   5        9.65       36.02     17.51 o
 -17   2   5       51.84       56.94     21.27 o
 -16   2   5        6.17       12.20     15.98 o
 -15   2   5       19.88        1.33     11.10 o
 -14   2   5       48.91       35.36      9.08 o
 -13   2   5       12.36       -0.19      6.82 o
 -12   2   5       33.59       36.12      8.91 o
 -11   2   5       50.92       47.13      6.32 o
 -10   2   5        0.62       -0.34      4.23 o
  -9   2   5       38.02       48.62      4.55 o
  -8   2   5      160.75      159.11      5.50 o
  -7   2   5        0.41       -0.47      2.33 o
  -6   2   5       31.09       31.52      2.85 o
  -5   2   5        3.84        3.67      2.04 o
  -4   2   5       63.39       62.47      3.59 o
  -3   2   5      117.73       94.49      4.20 o
  -2   2   5       92.17       99.46      4.72 o
  -1   2   5       68.66       80.26      3.85 o
   0   2   5       44.23       67.88      3.62 o
   1   2   5      469.55      477.06      8.00 o
   2   2   5      103.58      142.64      5.34 o
   3   2   5      938.40     1004.26     16.77 o
   4   2   5      107.04       87.69      5.86 o
   5   2   5      370.09      390.20     10.68 o
   6   2   5        1.57        2.80      4.10 o
   7   2   5      482.99      496.38     12.98 o
   8   2   5      159.75      156.88      7.44 o
   9   2   5       59.89       56.31      5.90 o
  10   2   5      279.56      287.70      9.87 o
  11   2   5       11.10        6.83      4.82 o
  12   2   5        6.09        7.25      7.07 o
  13   2   5       32.95       35.26     11.47 o
  14   2   5        0.51        4.35      8.48 o
  15   2   5        3.69        3.59      9.15 o
  16   2   5        2.41       -1.49     10.02 o
 -17   3   5        2.87       -7.99     17.63 o
 -16   3   5       30.81       38.66      9.41 o
 -15   3   5        0.71       10.77     15.79 o
 -14   3   5        0.87       -4.96      7.12 o
 -13   3   5       31.87       37.51     12.48 o
 -12   3   5       52.70       41.89      8.51 o
 -11   3   5       11.62        4.43      6.51 o
 -10   3   5        5.32        9.30      6.25 o
  -9   3   5        5.73        5.48      3.89 o
  -8   3   5      185.73      175.93      7.44 o
  -7   3   5       14.07       22.08      4.85 o
  -6   3   5       57.33       76.95      5.47 o
  -5   3   5       56.94       76.90      7.04 o
  -4   3   5       23.05       19.27      3.68 o
  -3   3   5       18.87       24.66      3.83 o
  -2   3   5       46.65       56.96      4.11 o
  -1   3   5       83.73       87.89      4.64 o
   0   3   5        0.92        0.07      2.37 o
   1   3   5      109.54      104.74      4.86 o
   2   3   5       28.23       40.20      4.28 o
   3   3   5        0.15        2.15      2.90 o
   4   3   5       85.14       96.24      9.19 o
   5   3   5        2.57        1.14      4.15 o
   6   3   5       20.74       19.18      5.17 o
   7   3   5       37.38       64.06      8.81 o
   8   3   5      127.86      140.64      9.17 o
   9   3   5       86.89       97.77      8.30 o
  10   3   5       61.14       68.29      8.26 o
  11   3   5       35.59       40.62      6.21 o
  12   3   5       18.51       17.06      8.03 o
  13   3   5        2.68       10.74      8.69 o
  14   3   5       11.30       11.31     12.72 o
  15   3   5        0.45        2.04      9.26 o
 -15   4   5        3.86       16.64     10.46 o
 -14   4   5       14.75       27.87     19.82 o
 -13   4   5       19.59       31.05      7.92 o
 -12   4   5        8.46       22.72     23.58 o
 -11   4   5        0.20        8.40     12.82 o
 -10   4   5      102.52      119.30     12.48 o
  -9   4   5        4.66       18.98      5.80 o
  -8   4   5       14.50       13.08      4.88 o
  -7   4   5       16.29       11.81      4.16 o
  -6   4   5       11.98        9.38      4.04 o
  -5   4   5       19.62       15.94      4.28 o
  -4   4   5       32.53       32.01      5.82 o
  -3   4   5      155.22      144.67      8.60 o
  -2   4   5      227.04      215.84      9.43 o
  -1   4   5      103.07       99.78      6.49 o
   0   4   5        0.12        5.89      3.40 o
   1   4   5       10.58       14.42      3.86 o
   2   4   5      197.86      178.62      7.93 o
   3   4   5        6.43        2.96      3.63 o
   4   4   5        0.82        0.03      4.32 o
   5   4   5        1.07        0.21      4.06 o
   6   4   5       11.73       16.57      5.17 o
   7   4   5      101.13      110.02      8.81 o
   8   4   5      113.53      117.75      9.21 o
   9   4   5        4.46        2.02      5.21 o
  10   4   5       40.50       47.27      7.51 o
  11   4   5        1.74        0.79      9.57 o
  12   4   5        0.86       11.75      7.96 o
  13   4   5        0.34      -10.61     12.75 o
 -12   5   5       44.45       57.24     12.90 o
 -11   5   5        5.00       32.16     10.99 o
 -10   5   5        4.68       21.96      9.23 o
  -9   5   5       36.79       37.53     10.74 o
  -8   5   5       45.21       44.23      9.23 o
  -7   5   5        1.95       -0.11      5.31 o
  -6   5   5        4.32        9.80      5.04 o
  -5   5   5        6.72        5.07      5.12 o
  -4   5   5       19.88       23.73      6.05 o
  -3   5   5        0.08        0.65      4.58 o
  -2   5   5        7.76        8.38      4.69 o
  -1   5   5       31.67       36.51      6.60 o
   0   5   5       41.21       36.58      6.82 o
   1   5   5        8.10       17.27      5.91 o
   2   5   5       31.64       21.05      6.89 o
   3   5   5        2.13        3.09      4.62 o
   4   5   5       12.92       11.75      6.67 o
   5   5   5        0.38        1.31     15.50 o
   6   5   5       15.44        8.23      6.91 o
   7   5   5        7.06        0.78      6.20 o
   8   5   5        0.02       -4.94      6.40 o
   9   5   5        0.42        8.38      7.29 o
  10   5   5        0.01      -10.87     18.36 o
  -8   6   5        2.00       16.06      8.58 o
  -7   6   5       22.49       20.80      7.07 o
  -6   6   5        5.97       -0.98      6.44 o
  -5   6   5        3.81       -2.34      6.30 o
  -4   6   5        0.02        0.91      6.06 o
  -3   6   5       12.41       15.92      7.16 o
  -2   6   5        0.49       -2.23      5.92 o
  -1   6   5        0.20        4.55      6.23 o
   0   6   5        0.04        2.42      6.13 o
   1   6   5        3.08       -5.22      5.92 o
   2   6   5       33.94       40.72      7.21 o
   3   6   5       30.18       42.22      8.73 o
   4   6   5       30.83       27.65      7.96 o
   5   6   5       22.27        8.53      7.50 o
   6   6   5        0.15        6.89      6.82 o
 -19   0   6       52.91       56.36     15.76 o
 -18   0   6       51.49       51.14     15.87 o
 -17   0   6       54.89       51.19     14.62 o
 -16   0   6       57.01       43.14     14.39 o
 -15   0   6       38.23       57.09     14.11 o
 -14   0   6      598.52      585.70     28.08 o
 -13   0   6      314.62      286.26     20.79 o
 -12   0   6      445.01      405.82     22.29 o
 -11   0   6      175.49      161.32     10.72 o
 -10   0   6      159.31      148.39     10.98 o
  -9   0   6      366.88      328.27     19.11 o
  -8   0   6       22.09       24.92      3.72 o
  -7   0   6     1392.87     1432.88     26.13 o
  -6   0   6      442.28      479.94     16.30 o
  -5   0   6      136.04      128.09      5.66 o
  -4   0   6     1697.99     1718.25     28.63 o
  -3   0   6     3540.93     3645.46     42.02 o
  -2   0   6     1409.30     1422.29     24.83 o
  -1   0   6       48.77       56.48     10.27 o
   0   0   6      696.41      624.99     21.18 o
   1   0   6      865.08      770.45     23.70 o
   2   0   6      478.59      425.20     17.73 o
   3   0   6      403.21      363.71     10.57 o
   4   0   6     1481.21     1388.00     24.76 o
   5   0   6        6.29        1.64      4.47 o
   6   0   6      174.29      173.16      9.46 o
   7   0   6      129.13      148.62     10.03 o
   8   0   6       53.43       54.71      8.17 o
   9   0   6       17.09        7.74      6.89 o
  10   0   6      238.85      229.92     15.69 o
  11   0   6        8.11        2.53      6.65 o
  12   0   6       70.14       95.01     16.30 o
  13   0   6       10.00       11.60     12.60 o
  14   0   6        0.03      -12.75     12.75 o
  15   0   6        5.65       -9.75     13.63 o
  16   0   6        8.03        0.94     17.07 o
  17   0   6       32.30       28.90     19.04 o
 -19   1   6        4.35       15.73     15.27 o
 -18   1   6       40.53       55.28      9.03 o
 -17   1   6       17.64       21.22      7.09 o
 -16   1   6       12.08       20.48      6.73 o
 -15   1   6       13.62       17.26      6.49 o
 -14   1   6       49.95       56.02      7.28 o
 -13   1   6      186.99      178.00     10.35 o
 -12   1   6      393.77      381.01     17.71 o
 -11   1   6      141.29      147.01      8.77 o
 -10   1   6        0.83        1.65      9.06 o
  -9   1   6       32.05       31.21      4.38 o
  -8   1   6       63.81       81.05      4.28 o
  -7   1   6      310.76      304.14      5.95 o
  -6   1   6      163.19      208.74      5.00 o
  -5   1   6      861.84      872.22     10.12 o
  -4   1   6       46.48       52.73      2.82 o
  -3   1   6      216.14      204.23      5.27 o
  -2   1   6       63.97       53.00      3.34 o
  -1   1   6      549.75      494.56     14.04 o
   0   1   6      234.98      225.84      7.92 o
   1   1   6      687.29      691.83     16.19 o
   2   1   6      484.96      488.94     12.93 o
   3   1   6      373.39      362.34      9.19 o
   4   1   6      764.32      763.07     18.12 o
   5   1   6       24.68       38.02      6.53 o
   6   1   6      264.79      234.35      7.72 o
   7   1   6      104.54      102.25      6.28 o
   8   1   6       69.75       72.78      6.14 o
   9   1   6        0.34        2.81      4.64 o
  10   1   6       21.00       15.94      5.37 o
  11   1   6        0.03       -1.77      4.56 o
  12   1   6       69.33       84.10     10.91 o
  13   1   6       41.73       37.06     10.29 o
  14   1   6       20.48       13.62     10.13 o
  15   1   6        7.16        0.47     10.48 o
  16   1   6        4.62       11.87     11.20 o
 -18   2   6       12.13       22.86      9.86 o
 -17   2   6        6.00       16.96      8.70 o
 -16   2   6        0.01        1.17      7.74 o
 -15   2   6       19.54       18.89     17.72 o
 -14   2   6       17.48       24.68      8.17 o
 -13   2   6        0.09        0.78      5.50 o
 -12   2   6       70.43       68.99      7.13 o
 -11   2   6       77.47       73.11      7.18 o
 -10   2   6       23.89       20.81      5.31 o
  -9   2   6       99.01      106.11      6.96 o
  -8   2   6      185.62      184.98      5.53 o
  -7   2   6      246.77      253.40      6.00 o
  -6   2   6        5.11        6.60      2.43 o
  -5   2   6      418.24      388.21      6.86 o
  -4   2   6      245.54      240.78      5.35 o
  -3   2   6       15.80       12.67      3.06 o
  -2   2   6      223.80      217.22      6.63 o
  -1   2   6       66.01       60.99      3.98 o
   0   2   6       94.43       93.69      5.82 o
   1   2   6      531.29      579.98      9.19 o
   2   2   6       15.19       15.64      3.04 o
   3   2   6       46.85       58.54      5.04 o
   4   2   6       25.12       35.00      4.81 o
   5   2   6      183.17      200.62      8.72 o
   6   2   6        0.92        7.27      4.42 o
   7   2   6       38.50       36.65      6.09 o
   8   2   6      107.55      125.38      7.38 o
   9   2   6       60.12       71.94      6.43 o
  10   2   6      179.25      180.33      8.65 o
  11   2   6        6.51        4.19      4.59 o
  12   2   6       10.80       16.13      8.00 o
  13   2   6       56.56       53.64     10.28 o
  14   2   6        1.23        0.04      8.84 o
  15   2   6        0.94        1.27      9.35 o
  16   2   6        3.67       -8.05     15.05 o
 -17   3   6        1.42       24.13      9.85 o
 -16   3   6       12.02       24.37      9.38 o
 -15   3   6        0.10        5.53     10.69 o
 -14   3   6        0.14        6.58      7.62 o
 -13   3   6        4.36       10.75      7.84 o
 -12   3   6        0.86       -7.72      7.72 o
 -11   3   6      183.33      190.60     13.35 o
 -10   3   6       43.51       37.48      7.96 o
  -9   3   6        1.39       -4.74      4.74 o
  -8   3   6      224.73      221.13      7.51 o
  -7   3   6      122.81      127.67      6.14 o
  -6   3   6       17.51       17.57      4.13 o
  -5   3   6        0.83        1.32      3.81 o
  -4   3   6        4.55        9.56      3.51 o
  -3   3   6        5.82       13.22      3.51 o
  -2   3   6       15.90       22.69      3.38 o
  -1   3   6        3.91        1.92      2.69 o
   0   3   6       32.25       29.01      3.53 o
   1   3   6        8.76        9.05      2.83 o
   2   3   6      436.43      445.00     18.57 o
   3   3   6        0.17        0.15      3.53 o
   4   3   6        2.28        1.59      4.01 o
   5   3   6       13.35       24.39      5.41 o
   6   3   6       14.92       18.09      5.54 o
   7   3   6      779.42      782.24     18.12 o
   8   3   6        1.48        4.34      4.79 o
   9   3   6       19.83       22.28      6.57 o
  10   3   6      197.84      227.81      9.93 o
  11   3   6      100.75      118.47      8.61 o
  12   3   6       17.05       30.02      9.08 o
  13   3   6        4.33       -5.02      8.06 o
  14   3   6        0.00       -1.98     12.95 o
  15   3   6       12.36        9.04     14.97 o
 -15   4   6        1.49       28.24     10.71 o
 -14   4   6        5.38       17.11      8.50 o
 -13   4   6       21.19       32.59     11.44 o
 -12   4   6        6.37       29.09     10.50 o
 -11   4   6       10.13       13.03     10.01 o
 -10   4   6       57.58       56.11     13.38 o
  -9   4   6      231.20      233.84     13.39 o
  -8   4   6       76.73       74.99      8.01 o
  -7   4   6       73.89       70.82      6.23 o
  -6   4   6       13.80       14.72      5.54 o
  -5   4   6        0.22       -2.77      3.51 o
  -4   4   6        3.56       -3.66      3.98 o
  -3   4   6        2.88        8.61      4.26 o
  -2   4   6      270.75      247.66     12.94 o
  -1   4   6        0.96       -1.09      4.51 o
   0   4   6       36.38       45.33      6.33 o
   1   4   6      136.00      144.48      9.37 o
   2   4   6        1.30       -3.51      3.74 o
   3   4   6       43.56       38.43      7.77 o
   4   4   6       57.12       59.15      8.73 o
   5   4   6       59.60       65.26      9.28 o
   6   4   6        4.79        5.97     15.66 o
   7   4   6       33.88       28.63      8.76 o
   8   4   6        1.05        1.11      6.58 o
   9   4   6        1.91        1.89      7.22 o
  10   4   6       32.01       25.18      9.05 o
  11   4   6        9.57        8.47     11.44 o
  12   4   6        0.46       22.61     13.12 o
  13   4   6        6.08       19.52     13.81 o
 -12   5   6        6.51       13.64      9.32 o
 -11   5   6        6.25       38.95     11.23 o
 -10   5   6        4.00        9.92      8.40 o
  -9   5   6       65.91       75.52     14.06 o
  -8   5   6       25.52       19.53      6.04 o
  -7   5   6       78.14       66.84      8.29 o
  -6   5   6       28.76       24.54      6.40 o
  -5   5   6        8.06        8.54      6.64 o
  -4   5   6        6.25        7.83      7.19 o
  -3   5   6       62.74       68.96      9.91 o
  -2   5   6       46.09       49.17      7.49 o
  -1   5   6       20.61       33.37      9.09 o
   0   5   6        9.48        6.94      5.46 o
   1   5   6      162.40      155.82     10.91 o
   2   5   6        0.13       -2.64      6.66 o
   3   5   6        2.22       -2.45     10.66 o
   4   5   6        8.30       17.18      7.68 o
   5   5   6        6.25       -4.54      5.65 o
   6   5   6       10.58        6.74     13.05 o
   7   5   6       17.88       23.84     13.02 o
   8   5   6        8.23       12.32      8.31 o
   9   5   6        1.61       -7.66      7.66 o
  10   5   6        8.00       21.21     15.37 o
  -7   6   6        3.77       11.33      6.23 o
  -6   6   6        5.77       12.19      7.15 o
  -5   6   6        2.24        9.53      6.11 o
  -4   6   6        7.40        9.04      5.70 o
  -3   6   6       37.85       37.83      7.84 o
  -2   6   6       13.62       18.50      6.63 o
  -1   6   6       17.28       22.49      6.72 o
   0   6   6        1.40       -0.85      5.43 o
   1   6   6       25.14       25.23      6.96 o
   2   6   6        7.43        1.79      4.50 o
   3   6   6        2.10        3.00      6.33 o
   4   6   6        2.76       -5.65      7.74 o
   5   6   6        3.41       -5.76      9.79 o
 -19   1   7        0.82       21.22      7.90 o
 -18   1   7       16.67       21.55      7.54 o
 -17   1   7       89.22       97.39      9.53 o
 -16   1   7       25.95       31.10      7.29 o
 -15   1   7       27.69       17.84      6.66 o
 -14   1   7      207.49      182.32      9.88 o
 -13   1   7       11.06       12.93      4.78 o
 -12   1   7       48.90       51.24      5.99 o
 -11   1   7      429.41      422.95     11.13 o
 -10   1   7      187.08      172.86      7.57 o
  -9   1   7      209.96      201.78      7.48 o
  -8   1   7       13.07       18.15      2.99 o
  -7   1   7       80.05       72.01      3.77 o
  -6   1   7     1415.39     1502.76     17.91 o
  -5   1   7       38.17       44.34      3.02 o
  -4   1   7     2302.39     2515.43     25.08 o
  -3   1   7      233.80      223.29      5.87 o
  -2   1   7      106.62       97.81      4.60 o
  -1   1   7      100.55      113.52      5.53 o
   0   1   7      120.95      153.85      5.69 o
   1   1   7        0.18       -2.60      4.46 o
   2   1   7        0.37       -2.89      2.89 o
   3   1   7      518.66      533.12     15.47 o
   4   1   7      198.53      178.43     10.26 o
   5   1   7        7.37       -1.06      4.01 o
   6   1   7        7.32       15.49      4.45 o
   7   1   7      262.66      256.07      9.54 o
   8   1   7       32.28       48.58      8.23 o
   9   1   7       46.67       45.57      6.04 o
  10   1   7        1.28        1.03      4.71 o
  11   1   7        6.59       13.40      4.82 o
  12   1   7       64.63       58.23     10.39 o
  13   1   7        0.78        4.24      9.10 o
  14   1   7       10.51       17.14     10.63 o
  15   1   7        2.15       -5.14      9.93 o
  16   1   7        0.72        9.26     11.46 o
 -18   2   7        0.10       26.63     11.96 o
 -17   2   7       28.74       53.74     14.11 o
 -16   2   7        0.08       15.44     10.74 o
 -15   2   7      107.33      120.37     15.18 o
 -14   2   7       18.41       13.26      7.73 o
 -13   2   7      230.42      235.31     12.45 o
 -12   2   7        7.49        4.26      5.06 o
 -11   2   7       45.08       48.56      5.75 o
 -10   2   7      152.38      153.29      7.67 o
  -9   2   7      197.79      188.88     10.01 o
  -8   2   7        0.12       -0.82      2.81 o
  -7   2   7       58.55       62.91      4.04 o
  -6   2   7       57.44       67.30      3.91 o
  -5   2   7       44.37       28.92      3.50 o
  -4   2   7      124.97      122.58      5.09 o
  -3   2   7       55.43       58.40      4.58 o
  -2   2   7      205.28      215.69      7.33 o
  -1   2   7       62.46       71.76      4.85 o
   0   2   7      110.78      115.43      5.70 o
   1   2   7      155.71      140.99      6.02 o
   2   2   7        0.64        5.77      6.65 o
   3   2   7        8.11        7.71      3.73 o
   4   2   7      234.75      205.61      8.67 o
   5   2   7       14.30       12.72      4.81 o
   6   2   7       51.71       53.86      6.43 o
   7   2   7        8.44        3.76      5.27 o
   8   2   7       16.38       18.81      5.14 o
   9   2   7      251.80      258.33      9.48 o
  10   2   7       23.29       31.19      7.21 o
  11   2   7       18.33       16.84      5.27 o
  12   2   7       42.03       49.30      9.50 o
  13   2   7       37.96       44.14     10.13 o
  14   2   7        3.32        2.75     13.87 o
  15   2   7        7.88       10.80     16.28 o
 -17   3   7       14.86       40.90     11.02 o
 -16   3   7        4.21       33.97     10.28 o
 -15   3   7        7.38        6.91      8.55 o
 -14   3   7        0.13       -2.41      8.98 o
 -13   3   7        0.12        1.87      9.53 o
 -12   3   7        0.39        0.90      5.81 o
 -11   3   7        0.00        1.10     10.02 o
 -10   3   7        1.08        2.99      6.03 o
  -9   3   7        0.46        2.28     13.92 o
  -8   3   7       71.03       79.02      6.46 o
  -7   3   7      115.99      124.49      7.26 o
  -6   3   7       27.70       32.70      4.92 o
  -5   3   7       27.74       25.72      4.53 o
  -4   3   7        3.50        0.82      3.47 o
  -3   3   7        4.37        6.40      3.41 o
  -2   3   7       17.05       25.09      4.24 o
  -1   3   7       41.83       45.27      4.75 o
   0   3   7       49.10       43.94      4.69 o
   1   3   7        3.10        0.14      3.05 o
   2   3   7       16.40       19.25      4.74 o
   3   3   7        4.25        5.71      5.37 o
   4   3   7        1.83        3.00      5.65 o
   5   3   7      166.44      142.91     11.65 o
   6   3   7       23.58       17.99      7.08 o
   7   3   7        7.30       12.86      7.20 o
   8   3   7       33.87       26.25      7.99 o
   9   3   7        0.05        9.04      9.24 o
  10   3   7        2.86       17.35      9.50 o
  11   3   7        3.33        6.07      6.11 o
  12   3   7        0.51        1.63     12.20 o
  13   3   7        0.00       -8.09     12.63 o
  14   3   7        0.52      -12.77     12.77 o
 -15   4   7        3.40       25.81     10.01 o
 -14   4   7        0.87       12.65      6.24 o
 -13   4   7        0.03        9.32      6.29 o
 -12   4   7       16.47       40.75      8.07 o
 -11   4   7       63.81       64.84      9.69 o
 -10   4   7      136.14      176.29     12.17 o
  -9   4   7       44.40       43.73      8.37 o
  -8   4   7        0.04        6.59      4.06 o
  -7   4   7        5.13       11.06      4.23 o
  -6   4   7      144.70      152.77      7.96 o
  -5   4   7       82.82       77.82      7.57 o
  -4   4   7        1.80        2.49      4.55 o
  -3   4   7        1.86       -3.27      4.34 o
  -2   4   7        4.39        9.62      4.91 o
  -1   4   7      101.04       84.29     10.71 o
   0   4   7        1.45       -1.17      4.40 o
   1   4   7       44.46       44.55      6.72 o
   2   4   7       14.80       11.82      4.95 o
   3   4   7        4.81        2.66      5.20 o
   4   4   7        7.33        3.47     13.30 o
   5   4   7        0.38       11.14      6.35 o
   6   4   7        0.29        0.22      6.11 o
   7   4   7       16.49       19.14      8.17 o
   8   4   7        0.50       -6.87     13.65 o
   9   4   7       11.31        7.66      6.81 o
  10   4   7        5.81       -2.71     22.90 o
  11   4   7       42.72       63.05     15.45 o
  12   4   7        0.26       19.56     12.56 o
 -12   5   7        0.50       20.98      9.94 o
 -11   5   7        0.03       11.16      8.85 o
 -10   5   7       70.52       98.90     15.48 o
  -9   5   7       54.43       56.84     13.10 o
  -8   5   7        0.09        5.33      5.17 o
  -7   5   7        0.10       -3.66      6.21 o
  -6   5   7      105.33      100.57     10.27 o
  -5   5   7        0.01        2.36      5.48 o
  -4   5   7       52.03       51.37      7.95 o
  -3   5   7       23.67       26.32      9.97 o
  -2   5   7       19.30       30.15     11.32 o
  -1   5   7       22.99       24.42      6.29 o
   0   5   7       18.15       10.03      9.13 o
   1   5   7       30.49       24.10      7.66 o
   2   5   7        8.21        9.12      8.20 o
   3   5   7        2.29       -4.78      9.23 o
   4   5   7       23.48       13.76      7.05 o
   5   5   7        1.73        2.79      6.15 o
   6   5   7       16.77       16.76      7.92 o
   7   5   7        1.04       -1.94     17.24 o
   8   5   7        8.51        8.49      7.71 o
   9   5   7        2.37       -5.88     22.03 o
  -6   6   7       12.33        9.24     10.86 o
  -5   6   7       47.51       44.50     16.16 o
  -4   6   7       14.21       28.80      7.22 o
  -3   6   7        5.90        8.16      6.21 o
  -2   6   7       11.31       12.59      6.79 o
  -1   6   7       17.06        8.36      6.32 o
   0   6   7       16.30       11.46      6.67 o
   1   6   7       31.01       23.49      7.35 o
   2   6   7       22.88       30.89      8.17 o
   3   6   7       14.36       13.10     11.09 o
 -18   0   8       23.39       45.75     17.08 o
 -17   0   8       33.32       38.84      9.58 o
 -16   0   8       75.16       74.98     10.71 o
 -15   0   8       32.91       47.85     12.56 o
 -14   0   8      131.21      176.29     12.27 o
 -13   0   8      514.75      517.38     18.34 o
 -12   0   8       29.66       36.06     20.06 o
 -11   0   8      669.76      605.13     18.41 o
 -10   0   8      841.83      764.70     19.97 o
  -9   0   8        5.88        4.50      5.33 o
  -8   0   8      324.32      303.73      9.13 o
  -7   0   8      239.90      261.43      8.37 o
  -6   0   8       12.66       13.93      3.71 o
  -5   0   8        1.56        3.36      2.97 o
  -4   0   8      215.96      267.73     14.82 o
  -3   0   8     2681.22     2962.16     36.41 o
  -2   0   8      137.02      137.02     33.09 o
  -1   0   8     1271.19     1272.59     24.84 o
   0   0   8      735.66      685.50     24.39 o
   1   0   8        5.48       13.06      5.75 o
   2   0   8      674.98      672.13     25.06 o
   3   0   8        2.89        1.43      4.32 o
   4   0   8      176.35      181.19      9.51 o
   5   0   8      435.29      406.76     13.83 o
   6   0   8      627.14      616.33     17.60 o
   7   0   8       75.47       88.17     13.27 o
   8   0   8       23.91       25.94      8.13 o
   9   0   8      148.68      165.59     12.37 o
  10   0   8       86.57      103.67     10.33 o
  11   0   8        6.68        9.66      9.63 o
  12   0   8       28.63       23.83     13.76 o
  13   0   8        4.83      -13.68     13.68 o
  14   0   8       20.50       28.71     17.07 o
  15   0   8       18.12        4.06     16.12 o
 -18   1   8        0.26       15.25      9.20 o
 -17   1   8        6.55       28.53      8.34 o
 -16   1   8        4.31       12.39      6.79 o
 -15   1   8        0.91       -0.06      4.95 o
 -14   1   8        2.41        4.51      5.64 o
 -13   1   8       56.62       55.92      6.13 o
 -12   1   8      279.65      269.64      9.50 o
 -11   1   8        4.03       17.84      5.09 o
 -10   1   8      867.18      844.49     16.50 o
  -9   1   8        1.31       -0.78      3.79 o
  -8   1   8        0.92       -2.30      2.64 o
  -7   1   8      362.07      320.77      7.53 o
  -6   1   8       60.68       61.16      4.23 o
  -5   1   8       79.21       75.62      4.36 o
  -4   1   8        1.59       -0.49      2.50 o
  -3   1   8       12.24       41.13      5.69 o
  -2   1   8      914.63      939.38     12.85 o
  -1   1   8       58.03       70.97      9.10 o
   0   1   8      428.67      406.61      9.07 o
   1   1   8        1.71        4.76      5.39 o
   2   1   8        1.48       -5.02      5.02 o
   3   1   8        0.27        0.79      5.81 o
   4   1   8      152.29      142.72     10.32 o
   5   1   8        0.42       -3.52      3.52 o
   6   1   8       19.74       27.45      5.11 o
   7   1   8       20.54       29.86      5.43 o
   8   1   8       52.14       57.12      6.33 o
   9   1   8        2.69        2.16      4.63 o
  10   1   8        0.54        7.51      4.43 o
  11   1   8       10.33       17.77      5.22 o
  12   1   8       44.17       52.08     10.21 o
  13   1   8       82.64       84.90     12.64 o
  14   1   8       25.58       26.13     16.70 o
  15   1   8       13.05        5.82     16.56 o
 -18   2   8        7.68       20.48     14.84 o
 -17   2   8        0.53       29.00      8.46 o
 -16   2   8       48.15       59.79      9.15 o
 -15   2   8        0.14       13.31      6.50 o
 -14   2   8       57.37       51.76      9.07 o
 -13   2   8        1.29        3.95      5.03 o
 -12   2   8      133.82      153.26      9.18 o
 -11   2   8      138.90      137.86      8.59 o
 -10   2   8      122.41      140.28      8.84 o
  -9   2   8      318.83      299.60     10.94 o
  -8   2   8      545.56      518.14     10.41 o
  -7   2   8      369.91      368.38      8.74 o
  -6   2   8       22.85       18.19      3.61 o
  -5   2   8        4.74        6.60      3.25 o
  -4   2   8       51.69       61.84      4.48 o
  -3   2   8      177.52      208.05      7.37 o
  -2   2   8      419.77      391.62      9.66 o
  -1   2   8      109.46      115.38      6.09 o
   0   2   8        2.05        1.31      5.59 o
   1   2   8      264.09      292.77     12.04 o
   2   2   8       36.01       38.67      6.90 o
   3   2   8      255.99      233.97     12.40 o
   4   2   8       97.25       94.50      9.63 o
   5   2   8       95.53       98.98     10.33 o
   6   2   8        0.08        0.84      6.36 o
   7   2   8       10.38       15.70      9.57 o
   8   2   8      127.74      140.32     11.99 o
   9   2   8       33.27       36.07      6.91 o
  10   2   8       43.15       47.88      7.72 o
  11   2   8       58.37       51.24      8.19 o
  12   2   8       13.66       30.51     13.59 o
  13   2   8       14.87       12.86     14.09 o
  14   2   8        0.55        4.62     15.20 o
 -16   3   8       42.05       50.46      8.68 o
 -15   3   8        3.11       10.15      9.68 o
 -14   3   8       12.78       16.99      6.94 o
 -13   3   8        0.32       15.31      6.78 o
 -12   3   8       45.43       54.50      8.97 o
 -11   3   8      113.20      120.73     11.27 o
 -10   3   8      134.36      141.99     11.68 o
  -9   3   8      142.77      143.43     11.56 o
  -8   3   8      295.35      286.66      9.64 o
  -7   3   8      232.12      212.27      8.55 o
  -6   3   8       85.16      107.24      6.94 o
  -5   3   8      103.33      108.53      6.87 o
  -4   3   8      433.22      437.48     11.17 o
  -3   3   8       22.81       27.72      6.62 o
  -2   3   8       64.85       74.79      5.95 o
  -1   3   8       64.20       74.37      5.85 o
   0   3   8        9.57        7.31      3.68 o
   1   3   8      194.70      193.22      9.57 o
   2   3   8       26.87       32.46      7.37 o
   3   3   8      117.51      106.05     10.59 o
   4   3   8       14.56        7.04      8.55 o
   5   3   8       92.59      106.69     11.23 o
   6   3   8      222.20      217.50     13.46 o
   7   3   8       14.41       19.59      7.80 o
   8   3   8       66.35       61.36     10.28 o
   9   3   8        0.85        3.24      7.07 o
  10   3   8       58.18       52.80      8.30 o
  11   3   8       11.25        5.94      7.91 o
  12   3   8        0.94       11.27     13.63 o
  13   3   8        1.15        9.41     13.68 o
 -14   4   8        3.15       26.00      6.97 o
 -13   4   8        0.60       18.47      9.58 o
 -12   4   8       40.60       57.52      8.87 o
 -11   4   8      107.91      133.21     12.29 o
 -10   4   8       21.38       23.48      7.47 o
  -9   4   8        1.73        1.97      6.30 o
  -8   4   8       61.39       59.26      6.72 o
  -7   4   8      427.74      405.87     17.12 o
  -6   4   8       26.27       29.22      5.57 o
  -5   4   8       90.39       95.16     17.35 o
  -4   4   8        0.99       -0.75      4.54 o
  -3   4   8       10.06        4.73      4.92 o
  -2   4   8       17.93       24.36      7.71 o
  -1   4   8        2.31        9.12      4.95 o
   0   4   8       17.45       13.98      5.42 o
   1   4   8       13.95       15.51      5.47 o
   2   4   8       20.65       25.51      6.01 o
   3   4   8       96.10       81.96     10.27 o
   4   4   8        1.01        0.07      5.79 o
   5   4   8       67.07       60.46     10.11 o
   6   4   8       22.11       10.47     13.67 o
   7   4   8        0.55        4.72      9.37 o
   8   4   8        9.37       -1.52     22.46 o
   9   4   8       71.84       52.99     24.85 o
  10   4   8       11.18       25.65     11.17 o
  11   4   8        1.41       30.18     15.89 o
 -11   5   8       15.75        4.74      8.50 o
 -10   5   8        2.02        4.77      9.00 o
  -9   5   8       18.48       17.93      9.15 o
  -8   5   8       83.79       83.76     13.86 o
  -7   5   8       10.73       11.32      6.09 o
  -6   5   8       73.61       67.04     11.83 o
  -5   5   8       15.04        9.87      6.11 o
  -4   5   8        3.88        3.11      7.70 o
  -3   5   8       11.82       15.78      6.68 o
  -2   5   8       22.91       17.85      6.66 o
  -1   5   8        7.90       -4.05      5.47 o
   0   5   8       37.40       36.03     12.57 o
   1   5   8       32.71       29.01      7.59 o
   2   5   8       97.87       99.79      9.61 o
   3   5   8        4.34        6.27     12.77 o
   4   5   8        7.32       11.23     11.38 o
   5   5   8       21.39        4.51     12.05 o
   6   5   8        1.33       12.76      6.83 o
   7   5   8        0.00        5.43     18.76 o
   8   5   8       27.04       28.49     22.26 o
  -3   6   8       10.22       20.73      8.68 o
  -2   6   8        0.38        7.47      6.24 o
  -1   6   8       10.21        3.67     15.57 o
   0   6   8       15.43       22.75     16.34 o
 -18   1   9        1.84        5.48     11.75 o
 -17   1   9        8.22       23.31      7.32 o
 -16   1   9        3.49       15.21      6.85 o
 -15   1   9        2.31       11.09      6.29 o
 -14   1   9       12.98        9.81      6.01 o
 -13   1   9      165.76      162.90      9.75 o
 -12   1   9        1.24        0.33      5.11 o
 -11   1   9      278.81      255.23     10.61 o
 -10   1   9      695.26      629.77     15.54 o
  -9   1   9       16.04       25.28      5.41 o
  -8   1   9      262.27      246.21      7.20 o
  -7   1   9      218.92      196.09      6.63 o
  -6   1   9       16.35       15.36      3.43 o
  -5   1   9       90.97       89.21      4.99 o
  -4   1   9      128.16      145.33      5.75 o
  -3   1   9       14.07       15.76      3.30 o
  -2   1   9       46.24       50.58      4.23 o
  -1   1   9      137.27      150.10      8.25 o
   0   1   9      423.17      456.98     12.35 o
   1   1   9      291.65      274.50     12.79 o
   2   1   9       50.82       49.98     11.24 o
   3   1   9      296.90      257.89     12.81 o
   4   1   9      215.48      196.09     12.02 o
   5   1   9       15.38        5.46      5.31 o
   6   1   9       43.50       47.77      9.40 o
   7   1   9       23.21       25.54      6.51 o
   8   1   9        9.51       15.47      5.98 o
   9   1   9       10.75       11.57      5.77 o
  10   1   9       23.79       21.19      7.20 o
  11   1   9       36.77       52.72      7.81 o
  12   1   9       41.38       39.81     16.38 o
  13   1   9        2.44      -13.20     13.20 o
  14   1   9       30.60       19.86     17.46 o
 -17   2   9        8.27       33.34     15.60 o
 -16   2   9        7.74       19.79     10.72 o
 -15   2   9        0.02        9.64      6.21 o
 -14   2   9       21.29       25.66      7.46 o
 -13   2   9        9.79       12.70      5.53 o
 -12   2   9        2.14        2.75      4.85 o
 -11   2   9      110.99      103.96      8.14 o
 -10   2   9       35.02       41.57      6.11 o
  -9   2   9      355.77      334.73     11.70 o
  -8   2   9        3.18        1.95      3.85 o
  -7   2   9     1850.24     1808.58     21.96 o
  -6   2   9      173.65      168.67      6.85 o
  -5   2   9      382.50      373.50      8.90 o
  -4   2   9       51.65       62.63      4.93 o
  -3   2   9      226.15      229.45      8.12 o
  -2   2   9       26.57       38.02      4.82 o
  -1   2   9      190.08      184.60      7.42 o
   0   2   9       14.43       15.51      4.10 o
   1   2   9        6.07       -2.48      5.50 o
   2   2   9       15.31       24.83     12.25 o
   3   2   9      117.28      119.30     10.64 o
   4   2   9      168.63      177.16     11.86 o
   5   2   9       46.40       50.65     13.88 o
   6   2   9      164.77      179.43     20.72 o
   7   2   9      279.63      299.55     12.51 o
   8   2   9       12.78       22.12      6.49 o
   9   2   9       13.13       22.78      6.81 o
  10   2   9       45.59       43.27      7.47 o
  11   2   9        5.98       10.74      6.81 o
  12   2   9        0.02      -10.99     10.99 o
  13   2   9        1.67      -12.39     13.18 o
 -16   3   9       28.58       45.69      8.60 o
 -15   3   9        0.01        4.26      9.18 o
 -14   3   9        8.56       18.18      7.71 o
 -13   3   9       25.04       33.64      8.31 o
 -12   3   9       11.91        5.65      6.42 o
 -11   3   9       45.62       59.34     28.33 o
 -10   3   9       17.07       41.71     13.78 o
  -9   3   9        3.31        5.94      5.87 o
  -8   3   9      223.28      211.70     14.77 o
  -7   3   9       17.03       25.73      5.17 o
  -6   3   9      202.51      198.38      8.59 o
  -5   3   9        8.18        8.98      4.62 o
  -4   3   9      197.28      176.72      8.13 o
  -3   3   9       33.69       47.74      5.68 o
  -2   3   9       83.79       80.88      6.43 o
  -1   3   9       65.93       75.40      6.37 o
   0   3   9       28.29       23.95      4.88 o
   1   3   9        1.97       -4.42      4.42 o
   2   3   9       29.32       36.50     11.41 o
   3   3   9       17.07       23.28      7.56 o
   4   3   9        8.61        4.70      5.99 o
   5   3   9        6.69        4.48      6.65 o
   6   3   9        8.27        4.47      6.60 o
   7   3   9        5.90        9.54     15.84 o
   8   3   9        0.85       11.67      7.83 o
   9   3   9       21.30       38.09     15.23 o
  10   3   9        2.76       10.65      6.37 o
  11   3   9       16.45       19.26     10.65 o
  12   3   9        2.25       26.71     14.54 o
 -14   4   9        0.33       -0.43      9.51 o
 -13   4   9        5.29       11.77      6.94 o
 -12   4   9       12.21       24.94     29.25 o
 -11   4   9       13.06       25.89      7.74 o
 -10   4   9        3.68       10.81     16.83 o
  -9   4   9        2.34        0.27      8.44 o
  -8   4   9       15.06       10.29      6.41 o
  -7   4   9      469.56      428.09     12.62 o
  -6   4   9        0.14        7.52      4.84 o
  -5   4   9       33.32       37.27      6.89 o
  -4   4   9       14.23       11.80      5.76 o
  -3   4   9       11.53       13.42      5.60 o
  -2   4   9        0.09       11.02      5.51 o
  -1   4   9       50.27       45.87      8.22 o
   0   4   9        1.01        0.80      5.11 o
   1   4   9       47.60       30.94      7.07 o
   2   4   9       40.94       29.54      7.95 o
   3   4   9       66.96       54.35      9.52 o
   4   4   9       34.22       36.09      8.69 o
   5   4   9        0.14       -0.45     15.03 o
   6   4   9       20.81       17.97      7.38 o
   7   4   9       42.09       38.88     14.29 o
   8   4   9        8.32       21.30      8.64 o
   9   4   9        8.43        4.26      9.92 o
  10   4   9        0.81       -3.73     11.16 o
 -10   5   9       17.65       34.57     11.06 o
  -9   5   9        0.73       12.22      9.71 o
  -8   5   9       29.24       51.87     13.08 o
  -7   5   9        1.22       -1.81      6.63 o
  -6   5   9        7.26       -1.09      5.53 o
  -5   5   9       54.17       46.24      8.35 o
  -4   5   9        1.93       -1.57      9.31 o
  -3   5   9       62.88       66.51      8.78 o
  -2   5   9       73.13       55.26      8.59 o
  -1   5   9        4.79        1.57      6.20 o
   0   5   9        1.18        0.71      5.76 o
   1   5   9        0.44       -1.42      5.95 o
   2   5   9        4.49        5.24      7.00 o
   3   5   9       49.66       39.63     11.83 o
   4   5   9        0.13      -10.30     10.85 o
   5   5   9       23.78       34.80      8.90 o
   6   5   9        0.74        0.39     17.62 o
 -18   0  10       21.94       33.97     15.59 o
 -17   0  10       23.12       15.05     13.48 o
 -16   0  10      109.84      150.62     19.41 o
 -15   0  10       55.38       52.48     15.20 o
 -14   0  10        4.67       -1.01     10.65 o
 -13   0  10       13.67       23.94     11.47 o
 -12   0  10       40.59       35.82     12.09 o
 -11   0  10       57.39       44.51     11.85 o
 -10   0  10      384.94      315.12     20.78 o
  -9   0  10       84.82       88.14     13.18 o
  -8   0  10      187.58      181.51     10.67 o
  -7   0  10       50.38       45.28      7.31 o
  -6   0  10      226.52      216.77     11.31 o
  -5   0  10     1177.97     1159.91     25.38 o
  -4   0  10        2.04       18.20      6.32 o
  -3   0  10      215.67      217.28     11.56 o
  -2   0  10      314.25      288.84     12.60 o
  -1   0  10      385.52      346.23     19.82 o
   0   0  10       19.81       16.73      9.55 o
   1   0  10      160.89      157.07     15.95 o
   2   0  10      101.28       87.65     13.74 o
   3   0  10       50.03       42.32     11.89 o
   4   0  10       92.69       81.92     14.36 o
   5   0  10      275.18      259.87     19.95 o
   6   0  10       37.83       57.97     13.85 o
   7   0  10        5.38       -0.54     10.20 o
   8   0  10       93.81       99.48     15.16 o
   9   0  10        0.36       -8.98      8.98 o
  10   0  10        3.60       16.40     10.74 o
  11   0  10        7.16       18.57     10.84 o
  12   0  10        9.75       23.19     11.19 o
 -17   1  10        8.45       18.88     10.14 o
 -16   1  10        1.34       12.72      9.06 o
 -15   1  10       11.74       24.32      9.18 o
 -14   1  10       53.01       44.88      9.56 o
 -13   1  10       14.00       12.87      7.56 o
 -12   1  10      106.41      120.78     10.87 o
 -11   1  10       45.22       38.84      6.35 o
 -10   1  10      141.58      149.57      8.83 o
  -9   1  10      189.89      191.31      9.26 o
  -8   1  10        1.02       -0.03      3.48 o
  -7   1  10      257.49      248.72      7.50 o
  -6   1  10       90.54       97.43      5.58 o
  -5   1  10      141.31      128.61      7.06 o
  -4   1  10      127.49      139.02      7.15 o
  -3   1  10      101.71      128.17      8.67 o
  -2   1  10      379.95      362.79     11.59 o
  -1   1  10        0.00        3.27      5.32 o
   0   1  10      102.61       92.93      9.95 o
   1   1  10       21.13       23.36      7.51 o
   2   1  10      167.85      164.49     11.50 o
   3   1  10      185.78      164.67     11.84 o
   4   1  10        3.03        6.79      5.24 o
   5   1  10       29.79       33.60      6.64 o
   6   1  10        4.09        4.90      5.66 o
   7   1  10        0.06        6.35      5.40 o
   8   1  10      181.56      176.07     10.07 o
   9   1  10       22.93       24.81      6.38 o
  10   1  10       30.04       42.42      7.31 o
  11   1  10        2.20       23.04      9.09 o
  12   1  10       22.35       47.09      8.33 o
 -16   2  10        4.36       10.18      6.94 o
 -15   2  10       36.71       37.69     20.74 o
 -14   2  10       71.26       71.78     22.01 o
 -13   2  10        2.82        6.95      5.42 o
 -12   2  10       17.85       27.46      5.94 o
 -11   2  10        0.50        7.22      9.16 o
 -10   2  10        2.94       -5.38      5.59 o
  -9   2  10      134.40      144.88      8.46 o
  -8   2  10        5.32        7.01      3.81 o
  -7   2  10      300.71      310.54      8.89 o
  -6   2  10        0.66        2.94      3.73 o
  -5   2  10      419.09      392.83      9.49 o
  -4   2  10      282.76      259.22      9.00 o
  -3   2  10        2.50        1.35      3.96 o
  -2   2  10        0.18        5.69      3.98 o
  -1   2  10      186.13      176.26      7.69 o
   0   2  10      182.73      168.67      7.66 o
   1   2  10      114.32      109.03     24.67 o
   2   2  10      544.89      462.31     27.74 o
   3   2  10       14.46       13.12      7.50 o
   4   2  10        0.03       -0.43      7.02 o
   5   2  10       18.81       12.97      7.56 o
   6   2  10       10.10        7.42      9.09 o
   7   2  10        5.23       12.50      8.05 o
   8   2  10        4.25       11.05      5.87 o
   9   2  10       23.50       25.71      6.83 o
  10   2  10        9.22        5.67      6.06 o
  11   2  10       11.47       22.49      6.93 o
  12   2  10        1.19       -8.10     12.50 o
  13   2  10        2.32        8.09     16.41 o
 -15   3  10       53.48       71.09     20.86 o
 -14   3  10       37.67       44.19     14.21 o
 -13   3  10        5.40        4.14      6.25 o
 -12   3  10        2.13       10.11      6.90 o
 -11   3  10       20.47       28.65      7.90 o
 -10   3  10      100.41      103.22     10.81 o
  -9   3  10       11.00       20.75      7.40 o
  -8   3  10      325.50      304.31     11.98 o
  -7   3  10       83.51       88.33      7.08 o
  -6   3  10      491.98      487.65     12.62 o
  -5   3  10      180.65      203.51     10.25 o
  -4   3  10     1819.34     1822.63     26.68 o
  -3   3  10      363.09      351.80     11.11 o
  -2   3  10      138.99      145.07      8.49 o
  -1   3  10      366.49      384.31     22.43 o
   0   3  10      149.84      159.80      9.07 o
   1   3  10       44.33       43.64      9.15 o
   2   3  10      106.37       83.87     12.25 o
   3   3  10       13.49        6.85      8.46 o
   4   3  10       82.47       83.90     10.80 o
   5   3  10      172.37      154.96     12.44 o
   6   3  10       15.43       21.08     17.89 o
   7   3  10       88.29       68.86     10.48 o
   8   3  10       12.28       -1.50      8.21 o
   9   3  10        0.16       14.33      9.63 o
  10   3  10       18.96       30.02      7.44 o
  11   3  10        8.67       27.29      9.34 o
 -13   4  10       25.53       47.52     23.21 o
 -12   4  10       10.48       27.91      8.04 o
 -11   4  10        0.11       18.98      7.56 o
 -10   4  10        0.21        6.02      6.99 o
  -9   4  10        4.86        7.41     10.61 o
  -8   4  10       58.84       67.58      9.88 o
  -7   4  10        3.79        3.05      4.75 o
  -6   4  10        4.52        0.01      7.04 o
  -5   4  10       91.94       86.79     12.44 o
  -4   4  10      152.16      149.27     10.68 o
  -3   4  10       79.24       92.71      9.43 o
  -2   4  10      116.04       93.39      9.37 o
  -1   4  10        0.84       -3.92      6.96 o
   0   4  10       69.85       70.84      8.81 o
   1   4  10       39.62       36.62      7.30 o
   2   4  10        5.17       -2.01     17.79 o
   3   4  10        8.41        6.50      7.03 o
   4   4  10        1.49        1.88     16.34 o
   5   4  10       27.05       39.07      9.04 o
   6   4  10        2.90       -0.81      6.46 o
   7   4  10        0.12       -9.85     19.41 o
   8   4  10       70.29       62.27     26.57 o
   9   4  10        7.40       17.03     25.22 o
  -9   5  10        0.96       15.54      9.96 o
  -8   5  10        0.28       14.36     10.24 o
  -7   5  10       40.64       43.16      8.62 o
  -6   5  10        2.94        8.03      6.74 o
  -5   5  10        9.25        7.10      6.63 o
  -4   5  10        0.02        2.15      6.63 o
  -3   5  10        4.76        4.50      6.33 o
  -2   5  10        9.83       17.13      7.33 o
  -1   5  10        4.97       15.12      6.86 o
   0   5  10        0.04       -3.03      7.89 o
   1   5  10        4.08        3.10     13.55 o
   2   5  10       40.84       15.67     14.68 o
   3   5  10       26.75       31.90     12.74 o
   4   5  10        3.60       -5.13     11.10 o
   5   5  10        0.02        3.30     17.20 o
 -17   1  11        0.03       -6.83      9.54 o
 -16   1  11        0.44       -1.43      9.30 o
 -15   1  11       32.12       32.11     10.06 o
 -14   1  11        1.79       -7.51      7.51 o
 -13   1  11        7.44       21.21      8.74 o
 -12   1  11        8.97       -1.18      7.33 o
 -11   1  11        0.00       -1.39      6.79 o
 -10   1  11      161.50      156.40     11.58 o
  -9   1  11        0.33       -2.11      5.78 o
  -8   1  11      210.11      176.44     11.80 o
  -7   1  11        0.61        1.14      4.41 o
  -6   1  11      136.75      135.66      7.59 o
  -5   1  11       99.34      114.04      7.16 o
  -4   1  11       53.05       54.65      5.76 o
  -3   1  11       59.23       60.01      6.05 o
  -2   1  11        2.45       11.90      5.47 o
  -1   1  11       19.55       26.85      6.08 o
   0   1  11      185.16      149.97     11.44 o
   1   1  11       90.65       81.35     10.05 o
   2   1  11       38.05       37.75      8.82 o
   3   1  11      507.57      421.40     17.09 o
   4   1  11      149.37      146.82     12.38 o
   5   1  11       56.35       69.11     10.04 o
   6   1  11       84.89       81.30     18.30 o
   7   1  11       30.55       29.15     18.55 o
   8   1  11       28.00       34.10      8.69 o
   9   1  11        2.80       13.35     11.55 o
  10   1  11        0.00       24.26      7.25 o
  11   1  11        8.13       42.27      7.94 o
  12   1  11        1.16       46.30      8.05 o
 -16   2  11        7.06       24.69     10.39 o
 -15   2  11       16.02       19.47     10.22 o
 -14   2  11      103.35      128.62     16.68 o
 -13   2  11       34.46       39.73      8.57 o
 -12   2  11       36.61       43.85      9.94 o
 -11   2  11      257.75      220.14     18.86 o
 -10   2  11        0.99        2.09      5.96 o
  -9   2  11       39.09       38.99      7.86 o
  -8   2  11       34.33       31.21      5.76 o
  -7   2  11      116.71      117.83      7.51 o
  -6   2  11      175.44      172.10      7.15 o
  -5   2  11      200.27      185.25      7.43 o
  -4   2  11       25.74       37.47      7.07 o
  -3   2  11      131.46      146.73      8.13 o
  -2   2  11      406.54      424.51     11.73 o
  -1   2  11     1037.83      988.66     27.13 o
   0   2  11      823.64      712.51     21.85 o
   1   2  11       16.82       14.64      7.92 o
   2   2  11       96.69       97.07     10.78 o
   3   2  11       87.32       85.05     10.38 o
   4   2  11       18.14       24.73     15.18 o
   5   2  11        6.58       12.33     12.36 o
   6   2  11        3.06        0.58      6.87 o
   7   2  11        0.13       -1.65     10.25 o
   8   2  11        0.78       16.06      7.36 o
   9   2  11        4.58       19.67      7.35 o
  10   2  11        3.74       20.43     12.86 o
  11   2  11       42.37       60.72     10.32 o
 -14   3  11        0.04        7.56      6.85 o
 -13   3  11        4.78       21.29      7.11 o
 -12   3  11        9.96       13.84     16.98 o
 -11   3  11        0.13        1.18      8.87 o
 -10   3  11        0.10       11.02     13.07 o
  -9   3  11       69.41       72.63      9.58 o
  -8   3  11       20.85       26.62      7.03 o
  -7   3  11       44.30       41.81      7.67 o
  -6   3  11      104.50      130.28      8.25 o
  -5   3  11        8.16       11.55      5.93 o
  -4   3  11        0.90        4.22      4.22 o
  -3   3  11        2.46        1.51      4.09 o
  -2   3  11       99.60       99.32      7.28 o
  -1   3  11        6.16        9.33      4.30 o
   0   3  11        8.36       19.25      5.46 o
   1   3  11       83.75       59.16     10.25 o
   2   3  11        8.50       10.07      7.86 o
   3   3  11        7.31        6.55      7.33 o
   4   3  11       96.85       97.87     11.36 o
   5   3  11       12.61        4.61     10.67 o
   6   3  11        0.04        5.60      9.57 o
   7   3  11        0.13       -2.96      6.51 o
   8   3  11       17.37       41.25      8.30 o
   9   3  11        2.96       24.46     13.55 o
  10   3  11        8.85       19.30      6.84 o
 -12   4  11       29.98       59.43      9.71 o
 -11   4  11       19.89       29.02      8.61 o
 -10   4  11        0.03       -0.54     19.74 o
  -9   4  11        7.21        2.73      8.50 o
  -8   4  11       15.38       20.75      7.89 o
  -7   4  11        3.34        3.52      5.45 o
  -6   4  11        0.64       -1.33      6.51 o
  -5   4  11       13.39        6.48      7.54 o
  -4   4  11       24.83       14.93      9.33 o
  -3   4  11      148.37      141.95     11.13 o
  -2   4  11        0.82       -5.93      5.93 o
  -1   4  11      137.81      133.80     11.03 o
   0   4  11      177.77      162.34     11.41 o
   1   4  11       14.03        8.42     17.87 o
   2   4  11       13.32       17.53     18.25 o
   3   4  11       12.71       24.06      7.81 o
   4   4  11       18.88       19.44      7.97 o
   5   4  11        2.82       20.44      7.69 o
   6   4  11        0.57        5.64     13.71 o
   7   4  11        3.89        5.76      7.33 o
  -7   5  11        1.39        7.28      7.07 o
  -6   5  11        6.20       17.81     10.89 o
  -5   5  11       83.15       75.39      9.97 o
  -4   5  11       15.35        9.46      6.73 o
  -3   5  11       10.68        4.62      6.86 o
  -2   5  11       51.26       37.36     15.67 o
  -1   5  11       47.50       37.65      9.45 o
   0   5  11       14.20        6.04      7.31 o
   1   5  11       26.53       19.21     22.53 o
   2   5  11        1.98        4.92     11.72 o
 -16   0  12        5.48        5.15     14.60 o
 -15   0  12       56.98       33.19     14.90 o
 -14   0  12       17.57       10.03     13.72 o
 -13   0  12        0.42       -1.72     11.44 o
 -12   0  12      181.40      162.67     19.17 o
 -11   0  12      137.59      113.73     17.00 o
 -10   0  12      103.30      109.96     15.46 o
  -9   0  12       78.87       79.30     14.13 o
  -8   0  12       31.90       15.83     10.24 o
  -7   0  12      185.40      162.95     11.20 o
  -6   0  12      149.31      149.24     11.25 o
  -5   0  12      151.44      150.84     11.57 o
  -4   0  12      354.76      330.70     14.89 o
  -3   0  12      205.46      189.76     20.22 o
  -2   0  12        4.64        5.24     10.39 o
  -1   0  12        0.68        1.12     10.43 o
   0   0  12      148.09      159.69     18.34 o
   1   0  12        2.94        2.53     10.80 o
   2   0  12      100.45      111.97     16.25 o
   3   0  12      244.62      241.00     19.86 o
   4   0  12      349.97      318.02     21.94 o
   5   0  12       11.52       15.31     11.06 o
   7   0  12      104.20      117.36     16.77 o
   8   0  12       51.53       65.14     14.02 o
   9   0  12      132.67      153.27     18.01 o
  10   0  12       17.92       44.72     10.63 o
  11   0  12        0.03       42.08     11.04 o
 -16   1  12        6.05       13.89      9.73 o
 -15   1  12        1.12       -5.90     10.23 o
 -14   1  12       46.40       59.15     11.39 o
 -13   1  12        0.66       -4.54     11.80 o
 -12   1  12       90.01       83.61     11.32 o
 -11   1  12       20.83       31.97      9.02 o
 -10   1  12       13.66        7.25      9.17 o
  -9   1  12       19.03       13.53     17.92 o
  -8   1  12       90.92       83.90      9.63 o
  -7   1  12       15.37       13.25      4.64 o
  -6   1  12       22.27       26.25      5.35 o
  -5   1  12       11.05        7.44      6.53 o
  -4   1  12        5.41       20.69      5.17 o
  -3   1  12      145.68      159.43      9.52 o
  -2   1  12      419.68      377.31     12.95 o
  -1   1  12        9.34        3.34      7.53 o
   0   1  12        1.64        5.35      7.60 o
   1   1  12      251.59      217.68     13.51 o
   2   1  12      103.63       75.61     10.58 o
   3   1  12      379.86      322.72     15.50 o
   4   1  12        0.09       11.71     11.19 o
   5   1  12      147.81      142.18     13.87 o
   6   1  12       13.62       26.25      8.17 o
   7   1  12        0.63        5.65     12.15 o
   8   1  12        0.05       22.25      7.61 o
   9   1  12        1.41       19.00      7.22 o
  10   1  12        2.53       15.30     11.11 o
  11   1  12        4.75       34.07      8.09 o
 -15   2  12        3.01       26.86      9.96 o
 -14   2  12       17.88       23.40      9.90 o
 -13   2  12        0.00        5.04      6.70 o
 -12   2  12        5.15       28.46     37.74 o
 -11   2  12       19.47       15.68      7.30 o
 -10   2  12        4.81       -1.81     10.31 o
  -9   2  12      164.90      169.30     12.76 o
  -8   2  12       18.39       24.04     12.79 o
  -7   2  12       72.91       72.30      6.60 o
  -6   2  12        0.02        4.86      4.41 o
  -5   2  12      231.41      207.41     14.21 o
  -4   2  12        0.00       -1.98      5.21 o
  -3   2  12      147.45      152.31      9.88 o
  -2   2  12       60.81       66.75      7.90 o
  -1   2  12       81.43       95.46     11.12 o
   0   2  12       42.67       40.65     10.18 o
   1   2  12       71.43       63.05     10.05 o
   2   2  12       13.03       12.14      7.77 o
   3   2  12       56.68       46.88      9.44 o
   4   2  12       53.13       68.77     14.98 o
   5   2  12        5.26        6.72      6.63 o
   6   2  12       10.81       20.64     10.72 o
   7   2  12        0.52        7.98      7.21 o
   8   2  12       16.76       30.18      8.60 o
   9   2  12       13.13       42.21      9.26 o
  10   2  12       23.44       44.21      8.67 o
 -13   3  12       51.46       68.92     14.30 o
 -12   3  12       48.40       40.97     12.18 o
 -11   3  12       39.64       49.34     13.78 o
 -10   3  12       24.82       46.14     12.47 o
  -9   3  12       20.24       26.30     12.09 o
  -8   3  12      141.66      140.34     18.01 o
  -7   3  12       14.01       10.15      9.99 o
  -6   3  12      238.98      233.81     13.87 o
  -5   3  12       31.35       18.52      7.08 o
  -4   3  12       24.48       24.09      8.73 o
  -3   3  12       42.55       53.13      9.31 o
  -2   3  12       43.66       47.90     12.08 o
  -1   3  12        5.82        4.79      5.77 o
   0   3  12      116.61      108.52     12.83 o
   1   3  12      119.72       96.92     11.87 o
   2   3  12        8.09        4.63      8.15 o
   3   3  12       43.47       35.64      8.76 o
   4   3  12       47.53       42.59      9.14 o
   5   3  12        4.20       38.91     16.10 o
   6   3  12        5.00       -5.18      6.08 o
   7   3  12        9.66       16.40      7.41 o
   8   3  12       28.87       49.50     17.83 o
 -10   4  12       43.08       54.05      9.82 o
  -9   4  12       69.87       83.98     13.96 o
  -8   4  12       15.48       41.61      9.34 o
  -7   4  12       36.17       58.60     18.66 o
  -6   4  12       57.68       64.23      9.02 o
  -5   4  12      128.28      131.72     10.88 o
  -4   4  12       67.37       76.58      9.38 o
  -3   4  12        2.44       -6.11      6.11 o
  -2   4  12       64.32       60.45      9.42 o
  -1   4  12        2.48        1.50     11.66 o
   0   4  12       10.84       10.67      7.04 o
   1   4  12       84.65       55.03     16.04 o
   2   4  12       28.75       21.60     10.21 o
   3   4  12       33.25       33.48     13.95 o
   4   4  12       66.93       86.24     11.64 o
   5   4  12        3.82       15.17     23.03 o
   6   4  12        7.23       -2.43      6.02 o
 -15   1  13       30.99       40.91     11.12 o
 -14   1  13        5.46       -5.93      9.23 o
 -13   1  13        0.02        3.01      8.64 o
 -12   1  13        2.61        8.48      8.77 o
 -11   1  13       30.49       29.51     12.41 o
 -10   1  13        0.20        1.56      6.35 o
  -9   1  13      185.18      181.39     12.84 o
  -8   1  13       50.19       40.72      8.59 o
  -7   1  13       38.95       41.13      5.83 o
  -6   1  13        0.68       -0.09      4.10 o
  -5   1  13        3.39       10.95      4.75 o
  -4   1  13      146.89      157.29      8.44 o
  -3   1  13      365.84      338.38     12.55 o
  -2   1  13      253.46      252.55     16.06 o
  -1   1  13      201.30      160.19     12.68 o
   0   1  13       53.13       66.51     10.05 o
   1   1  13      148.56      144.36     23.24 o
   2   1  13        1.34       16.73      8.05 o
   3   1  13       11.03       10.06      6.82 o
   4   1  13       39.50       40.74     11.01 o
   5   1  13       23.34       28.20      8.55 o
   6   1  13       12.40       33.29      8.14 o
   7   1  13      120.62      113.14     19.85 o
   8   1  13        4.14       22.73     10.45 o
   9   1  13       82.61      118.17     12.07 o
  10   1  13       35.01       76.44     12.29 o
 -14   2  13       11.83       18.01      9.51 o
 -13   2  13        3.53        8.94      7.29 o
 -12   2  13        9.53       17.05      7.37 o
 -11   2  13        0.05        8.07      7.37 o
 -10   2  13        0.82        4.19      7.56 o
  -9   2  13        0.72        5.53      6.78 o
  -8   2  13       58.48       68.19      9.92 o
  -7   2  13       47.08       48.83      6.54 o
  -6   2  13       36.48       40.58      6.14 o
  -5   2  13      114.89      105.82     10.56 o
  -4   2  13       15.56       25.29      6.38 o
  -3   2  13      168.24      160.00     13.32 o
  -2   2  13        9.67        9.00      5.87 o
  -1   2  13       30.59       29.80      9.28 o
   0   2  13        0.00        3.97      8.09 o
   1   2  13       10.65        7.98      8.18 o
   2   2  13        4.69        4.47      7.91 o
   3   2  13        1.25       10.36      6.45 o
   4   2  13       10.23       17.29      7.52 o
   5   2  13       26.87       56.79     21.52 o
   6   2  13      110.49      100.04     20.97 o
   7   2  13        5.69       19.43      7.66 o
   8   2  13       24.83       46.94     10.79 o
   9   2  13        9.06       44.77      8.36 o
 -12   3  13        8.97       22.18     10.67 o
 -11   3  13        0.06        9.85      9.73 o
 -10   3  13        1.13        1.52     11.32 o
  -9   3  13       14.44       25.14     11.29 o
  -8   3  13        0.93       15.68      9.60 o
  -7   3  13       18.37       35.02      8.10 o
  -6   3  13        5.35        1.73      6.53 o
  -5   3  13       52.16       52.10      8.47 o
  -4   3  13        6.02        2.62      8.58 o
  -3   3  13       25.44       17.03      6.95 o
  -2   3  13        0.95       -5.56      5.56 o
  -1   3  13        0.07        0.64     15.80 o
   0   3  13        1.56        2.40      8.21 o
   1   3  13       18.99       17.04      8.87 o
   2   3  13        2.31       11.28      8.85 o
   3   3  13        0.79       -1.90      5.89 o
   4   3  13        0.12       11.57      6.32 o
   5   3  13       19.74       25.17      8.20 o
   6   3  13        1.08       11.92     15.85 o
   7   3  13        0.00        3.85     10.55 o
  -6   4  13        1.13        0.30      9.44 o
  -5   4  13       61.79       62.89     12.55 o
  -4   4  13       10.11        0.17      9.47 o
  -3   4  13        1.22       -0.73      8.55 o
  -2   4  13       47.84       34.03     10.68 o
  -1   4  13        4.85        8.28     11.02 o
   0   4  13        0.22       -8.76      8.94 o
   1   4  13       13.04        0.86      9.59 o
   2   4  13       19.08        6.24      9.80 o
   3   4  13        3.99       -4.75      6.79 o
 -14   0  14       41.62       54.60     16.49 o
 -13   0  14        0.01        8.83     12.97 o
 -12   0  14        1.64       10.93     12.37 o
 -11   0  14        0.63        1.07     12.37 o
 -10   0  14        3.62        6.06     12.75 o
  -9   0  14      257.09      256.44     22.29 o
  -8   0  14       17.81       33.95     12.90 o
  -7   0  14        0.20       11.18     12.10 o
  -6   0  14      185.98      165.95     12.49 o
  -5   0  14       22.13       34.54      8.56 o
  -4   0  14      216.98      204.50     24.64 o
  -3   0  14      123.09      143.50     17.73 o
  -2   0  14       21.59       39.34     12.86 o
  -1   0  14        3.69       47.75     14.04 o
   0   0  14      817.78      698.64     32.72 o
   1   0  14      347.09      320.66     23.47 o
   2   0  14       69.66       57.11     14.71 o
   3   0  14      197.07      211.48     19.99 o
   4   0  14       31.56       45.35     12.20 o
   5   0  14        2.63       15.70      9.86 o
   6   0  14       34.14       39.44     12.90 o
   7   0  14       79.86       92.97     15.87 o
   8   0  14       14.50       49.28     11.68 o
   9   0  14        0.20       11.10      8.67 o
 -14   1  14        0.02       -7.60      9.50 o
 -13   1  14        0.04       -2.77      9.16 o
 -12   1  14        0.67       -2.18      8.86 o
 -11   1  14        8.73       10.14      8.36 o
 -10   1  14       15.90       20.46      8.12 o
  -9   1  14        2.62       17.43     11.68 o
  -8   1  14        0.23       -2.78      6.55 o
  -7   1  14        8.11       24.40      5.35 o
  -6   1  14      221.46      203.08      9.43 o
  -5   1  14        0.30        3.74      5.04 o
  -4   1  14       16.41       17.63      6.35 o
  -3   1  14        0.48        3.18      5.25 o
  -2   1  14       81.13       81.68     11.12 o
  -1   1  14        4.08       23.13      8.96 o
   0   1  14      227.16      202.33     14.44 o
   1   1  14        0.68       10.43      8.42 o
   2   1  14        1.18        2.20     12.08 o
   3   1  14       15.79       28.76      9.14 o
   4   1  14       11.15       33.56      9.67 o
   5   1  14        0.34        6.06      6.86 o
   6   1  14        1.71       12.67      6.78 o
   7   1  14        1.79       15.87      6.78 o
   8   1  14        2.90       34.47      8.22 o
 -13   2  14        0.01       -3.73      7.08 o
 -12   2  14       18.77       34.35      8.61 o
 -11   2  14       47.88       74.17     10.11 o
 -10   2  14        5.60        7.13      6.74 o
  -9   2  14        5.33       11.24      7.94 o
  -8   2  14       58.07       67.75     10.09 o
  -7   2  14        1.55       11.91      5.64 o
  -6   2  14        5.60        0.32      7.84 o
  -5   2  14        1.19       11.12      6.16 o
  -4   2  14        9.93       14.13      6.71 o
  -3   2  14       26.88       38.72      7.53 o
  -2   2  14        2.80       -1.98      5.56 o
  -1   2  14        0.00       -1.09      7.93 o
   0   2  14        0.18       16.10     10.23 o
   1   2  14        0.40        2.59      8.17 o
   2   2  14        7.44       21.68     17.08 o
   3   2  14        1.34        3.99     12.89 o
   4   2  14       11.79       38.90      8.61 o
   5   2  14        0.30       26.56      7.56 o
   6   2  14        0.27        2.65     10.41 o
   7   2  14        0.52       14.76      6.76 o
 -10   3  14        5.16        7.94     10.03 o
  -9   3  14        7.83       19.60     11.51 o
  -8   3  14        6.19       -0.19     11.57 o
  -7   3  14       36.74       41.31     13.76 o
  -6   3  14       21.50       29.51      9.82 o
  -5   3  14       48.18       56.63      9.17 o
  -4   3  14        4.12       12.69      7.23 o
  -3   3  14       23.87       31.82      7.80 o
  -2   3  14       23.99       18.21      7.08 o
  -1   3  14        0.01        2.26     11.45 o
   0   3  14       26.09       17.45     10.33 o
   1   3  14       27.98       34.14     11.34 o
   2   3  14       12.70        6.99      9.10 o
   3   3  14        0.06        0.86      7.44 o
   4   3  14        3.39       23.06      8.06 o
   5   3  14        0.53        3.07     23.68 o
  -5   4  14        1.04       -1.08     13.20 o
  -4   4  14       72.45       69.03     18.27 o
  -3   4  14       35.85       30.02     15.86 o
  -2   4  14        0.02        1.20     14.52 o
  -1   4  14        5.05        5.24     14.72 o
 -12   1  15        4.06       13.72      9.83 o
 -11   1  15        0.78       -5.99     10.15 o
 -10   1  15       22.50       30.85      8.93 o
  -9   1  15       13.80       20.80      7.92 o
  -8   1  15        0.04       12.93      7.16 o
  -7   1  15        2.14       27.47      8.48 o
  -6   1  15       59.37       91.66      7.86 o
  -5   1  15       48.19       58.94      7.96 o
  -4   1  15       22.04       32.06      6.85 o
  -3   1  15       23.65       18.63     13.45 o
  -2   1  15       18.96       14.60      8.28 o
  -1   1  15       69.19       67.20     10.82 o
   0   1  15       22.81       35.52     10.08 o
   1   1  15        2.30       16.94      8.85 o
   2   1  15        1.26        8.46      8.30 o
   3   1  15      115.86      126.38     13.40 o
   4   1  15       45.51       59.76     14.80 o
   5   1  15       31.12       54.76      9.83 o
   6   1  15        2.61       20.50      9.60 o
 -11   2  15        0.57        5.78      7.47 o
 -10   2  15        1.03        9.66      8.07 o
  -9   2  15        0.06       -0.29      7.06 o
  -8   2  15        4.14       -3.40      7.45 o
  -7   2  15        8.47        4.64      9.99 o
  -6   2  15        0.46        5.19      6.18 o
  -5   2  15        2.71        7.79      6.44 o
  -4   2  15        0.25        7.17      6.35 o
  -3   2  15       13.92       26.78      7.48 o
  -2   2  15       47.45       56.17     11.51 o
  -1   2  15       35.18       41.87     11.00 o
   0   2  15       12.66       16.87      9.56 o
   1   2  15       57.63       66.73     11.69 o
   2   2  15        1.60       15.46      9.44 o
   3   2  15        3.03       -4.56      8.08 o
   4   2  15       20.05       30.36      8.16 o
   5   2  15       16.51       30.89      8.97 o
  -8   3  15        0.90        1.63      9.98 o
  -7   3  15        0.76       26.62     11.16 o
  -6   3  15        0.51       12.24      7.38 o
  -5   3  15        2.81       -6.45      6.45 o
  -4   3  15        5.00        2.04      7.09 o
  -3   3  15        3.73       14.22      7.12 o
  -2   3  15        0.95        6.38      9.19 o
  -1   3  15       22.70       23.54     10.92 o
   0   3  15        0.00        5.24     18.10 o
   1   3  15        5.43       19.27     10.58 o
   2   3  15        1.80        8.78      9.38 o
 -11   0  16        9.29        8.55     13.94 o
 -10   0  16        6.45        9.19     14.86 o
  -9   0  16       14.86       27.81     15.39 o
  -8   0  16       10.18       -0.84     12.41 o
  -7   0  16        4.03       13.68     13.94 o
  -6   0  16        2.45       11.71      8.42 o
  -5   0  16        2.19       16.51      9.05 o
  -4   0  16      110.20      121.08     17.73 o
  -3   0  16       17.57       36.85     13.79 o
  -2   0  16       18.57       51.04     14.39 o
  -1   0  16       60.45       97.68     17.71 o
   0   0  16       12.28       17.56     13.01 o
   1   0  16        7.88       31.41     12.78 o
   2   0  16      159.87      160.67     20.31 o
   3   0  16       36.09       64.33     15.67 o
   4   0  16        0.03       29.35     10.71 o
 -10   1  16        4.49       14.89      8.23 o
  -9   1  16       13.22        6.08      7.97 o
  -8   1  16        0.22        5.07      7.62 o
  -7   1  16       20.10       26.93      8.74 o
  -6   1  16        6.73       26.54      6.59 o
  -5   1  16       18.09       25.41      6.82 o
  -4   1  16        2.10        7.78      6.06 o
  -3   1  16        4.82       17.33      8.79 o
  -2   1  16        0.13       11.20      8.42 o
  -1   1  16       11.79       27.48     15.64 o
   0   1  16        0.05        3.48      8.29 o
   1   1  16       19.00       30.35      9.97 o
   2   1  16       34.53       48.75     11.06 o
   3   1  16       38.88       43.14     10.78 o
   4   1  16        0.69       26.45      7.47 o
  -8   2  16        0.83       19.22     10.07 o
  -7   2  16       49.63       77.62     15.12 o
  -6   2  16        4.40       17.40      7.00 o
  -5   2  16        1.40       19.27      6.87 o
  -4   2  16       13.66       35.06      7.75 o
  -3   2  16       68.01      111.61     13.93 o
  -2   2  16       17.38       24.29     10.46 o
  -1   2  16        0.40       15.61      9.58 o
   0   2  16        0.52       16.98     10.31 o
   1   2  16        1.65       18.53      9.58 o
   2   2  16        6.12       18.00     18.03 o
  -7   1  17        0.03        3.69      9.56 o
  -6   1  17        1.02       15.53     12.76 o
  -5   1  17        7.18       28.23      6.94 o
  -4   1  17        5.13       31.93      9.21 o
  -3   1  17        0.01       13.02      8.34 o
  -2   1  17       14.11       50.46     11.33 o
  -1   1  17        4.18       25.06      9.50 o
   0   1  17        0.32       31.89      9.70 o
 
